# Supplementary material for: Decoding CTCs in osteosarcoma: the molecular journey from initial tumor to metastasis
Source: Sci Rep. 2026 Apr 3;16:15838. doi: 10.1038/s41598-026-47094-5 (PMC13194890; doi:10.1038/s41598-026-47094-5)
Supplement: Supplementary file 1 — Supplementary Material 1 [file 41598_2026_47094_MOESM1_ESM.tsv]

N	PT_TP	PT	TIME_POINT	CTC_ID	CTC_TYPE	ID	FCS	BCS	GCS
2	OS12PRE	OS12	PRE	106	D	OS12PRE_106	0	0	-0.852
3	OS12PRE	OS12	PRE	153	D	OS12PRE_153	0	0	-0.852
14	OS2PRE	OS2	PRE	1248	D	OS2PRE_1248	22	8	6.374
15	OS2PRE	OS2	PRE	1836G	D	OS2PRE_1836G	0	2	-0.343
16	OS2PRE	OS2	PRE	1840	D	OS2PRE_1840	0	0	-0.852
18	OS2PRE	OS2	PRE	2045	D	OS2PRE_2045	7	2	1.309
19	OS2PRE	OS2	PRE	24G	D	OS2PRE_24G	3	8	1.89
20	OS2PRE	OS2	PRE	2739	D	OS2PRE_2739	3	1	0.111
21	OS2PRE	OS2	PRE	298G	D	OS2PRE_298G	12	9	4.268
26	OS3PRE	OS3	PRE	141	D	OS3PRE_141	0	0	-0.852
27	OS3PRE	OS3	PRE	173	D	OS3PRE_173	0	0	-0.852
29	OS3PRE	OS3	PRE	236	D	OS3PRE_236	0	0	-0.852
30	OS3PRE	OS3	PRE	298	D	OS3PRE_298	0	0	-0.852
32	OS3PRE	OS3	PRE	32	D	OS3PRE_32	0	0	-0.852
33	OS3PRE	OS3	PRE	321	D	OS3PRE_321	0	0	-0.852
34	OS3PRE	OS3	PRE	56	D	OS3PRE_56	8	1	1.291
36	OS3PRE	OS3	PRE	84	D	OS3PRE_84	0	3	-0.089
38	OS4PRE	OS4	PRE	1593	D	OS4_PRE_1593	8	12	4.086
39	OS4PRE	OS4	PRE	2353	D	OS4_PRE_2353	0	0	-0.852
41	OS4PRE	OS4	PRE	3160	D	OS4_PRE_3160	0	0	-0.852
42	OS4PRE	OS4	PRE	759	D	OS4_PRE_759	3	8	1.89
46	OS4POST	OS4	POST	178	D	OS4POST_178	0	0	-0.852
48	OS4POST	OS4	POST	303	D	OS4POST_303	0	0	-0.852
49	OS4POST	OS4	POST	304	D	OS4POST_304	0	0	-0.852
53	OS4POST	OS4	POST	714	D	OS4POST_714	0	0	-0.852
54	OS4POST	OS4	POST	792	D	OS4POST_792	0	0	-0.852
56	OS4PRE	OS4	PRE	1788	D	OS4PRE_1788	0	0	-0.852
58	OS4PRE	OS4	PRE	684	D	OS4PRE_684	1	0	-0.616
60	OS6POST	OS6	POST	1121	D	OS6POST_1121	0	8	1.182
61	OS6POST	OS6	POST	1210	D	OS6POST_1210	0	0	-0.852
62	OS6POST	OS6	POST	131	D	OS6POST_131	8	5	2.307
63	OS6POST	OS6	POST	638	D	OS6POST_638	0	1	-0.598
67	OS6PRE	OS6	PRE	392	D	OS6PRE_392	0	0	-0.852
68	OS6PRE	OS6	PRE	658	D	OS6PRE_658	2	1	-0.125
7	OS17POST	OS17	POST	1621	E	OS17POST_1621	2	1	-0.125
10	OS17PRE	OS17	PRE	11	E	OS17PRE_11	19	13	6.937
11	OS17PRE	OS17	PRE	1189	E	OS17PRE_1189	8	2	1.545
12	OS17PRE	OS17	PRE	147	E	OS17PRE_147	0	0	-0.852
17	OS2PRE	OS2	PRE	1859	E	OS2PRE_1859	0	12	2.198
1	OS12POST	OS12	POST	596	M	OS12POST_596	0	0	-0.852
4	OS12PRE	OS12	PRE	514	M	OS12PRE_514	0	0	-0.852
5	OS12PRE	OS12	PRE	516	M	OS12PRE_516	0	0	-0.852
6	OS12PRE	OS12	PRE	741	M	OS12PRE_741	0	0	-0.852
8	OS17POST	OS17	POST	540	M	OS17POST_540	0	1	-0.598
9	OS17POST	OS17	POST	783	M	OS17POST_783	0	0	-0.852
13	OS17PRE	OS17	PRE	864	M	OS17PRE_864	0	0	-0.852
22	OS2PRE	OS2	PRE	307	M	OS2PRE_307	0	0	-0.852
23	OS3POST	OS3	POST	1875	M	OS3POST_1875	0	0	-0.852
24	OS3POST	OS3	POST	2567	M	OS3POST_2567	0	0	-0.852
25	OS3POST	OS3	POST	264	M	OS3POST_264	0	0	-0.852
28	OS3PRE	OS3	PRE	231	M	OS3PRE_231	0	0	-0.852
31	OS3PRE	OS3	PRE	3	M	OS3PRE_3	0	3	-0.089
35	OS3PRE	OS3	PRE	566	M	OS3PRE_566	0	0	-0.852
37	OS4PRE	OS4	PRE	1217	M	OS4_PRE_1217	0	1	-0.598
40	OS4PRE	OS4	PRE	2562	M	OS4_PRE_2562	0	0	-0.852
43	OS4POST	OS4	POST	104	M	OS4POST_104	0	0	-0.852
44	OS4POST	OS4	POST	1149	M	OS4POST_1149	0	0	-0.852
45	OS4POST	OS4	POST	137	M	OS4POST_137	0	0	-0.852
47	OS4POST	OS4	POST	290	M	OS4POST_290	0	0	-0.852
50	OS4POST	OS4	POST	583	M	OS4POST_583	8	20	6.12
51	OS4POST	OS4	POST	629	M	OS4POST_629	0	0	-0.852
52	OS4POST	OS4	POST	666	M	OS4POST_666	0	0	-0.852
55	OS4POST	OS4	POST	990	M	OS4POST_990	0	0	-0.852
57	OS4PRE	OS4	PRE	45	M	OS4PRE_45	0	0	-0.852
59	OS6POST	OS6	POST	107	M	OS6POST_107	0	0	-0.852
64	OS6POST	OS6	POST	72	M	OS6POST_72	0	0	-0.852
65	OS6POST	OS6	POST	810	M	OS6POST_810	0	0	-0.852
66	OS6POST	OS6	POST	940	M	OS6POST_940	0	0	-0.852
