# Supplementary material for: Decoding CTCs in osteosarcoma: the molecular journey from initial tumor to metastasis
Source: Sci Rep. 2026 Apr 3;16:15838. doi: 10.1038/s41598-026-47094-5 (PMC13194890; doi:10.1038/s41598-026-47094-5)
Supplement: Supplementary file 2 — Supplementary Material 2 [file 41598_2026_47094_MOESM2_ESM.txt]

UNIQUE_ID	ID	PT	TIME_POINT	CTC_ID	CTC_TYPE	chr	loc.start	loc.end	seg.mean
OS17PRE_11	OS17PRE	OS17	PRE	11	E	1	1000001	55000000	0.190845471
OS17PRE_11	OS17PRE	OS17	PRE	11	E	1	55000001	99000000	-0.253060252
OS17PRE_11	OS17PRE	OS17	PRE	11	E	1	99000001	158000000	0.267034196
OS17PRE_11	OS17PRE	OS17	PRE	11	E	1	158000001	248000000	-0.373118448
OS17PRE_11	OS17PRE	OS17	PRE	11	E	2	1000001	222000000	0.229104301
OS17PRE_11	OS17PRE	OS17	PRE	11	E	2	222000001	243000000	-0.250646623
OS17PRE_11	OS17PRE	OS17	PRE	11	E	3	1000001	197000000	0.260819066
OS17PRE_11	OS17PRE	OS17	PRE	11	E	4	2000001	20000000	0.142415641
OS17PRE_11	OS17PRE	OS17	PRE	11	E	4	20000001	121000000	-0.475746002
OS17PRE_11	OS17PRE	OS17	PRE	11	E	4	121000001	191000000	-1.058000408
OS17PRE_11	OS17PRE	OS17	PRE	11	E	5	1000001	180000000	0.038459364
OS17PRE_11	OS17PRE	OS17	PRE	11	E	6	1000001	164000000	0.022211733
OS17PRE_11	OS17PRE	OS17	PRE	11	E	6	164000001	170000000	-0.812368593
OS17PRE_11	OS17PRE	OS17	PRE	11	E	7	1000001	159000000	-0.186481318
OS17PRE_11	OS17PRE	OS17	PRE	11	E	8	1000001	145000000	0.427717241
OS17PRE_11	OS17PRE	OS17	PRE	11	E	9	1000001	21000000	0.191279722
OS17PRE_11	OS17PRE	OS17	PRE	11	E	9	21000001	141000000	-0.219449785
OS17PRE_11	OS17PRE	OS17	PRE	11	E	10	1000001	87000000	0.076588352
OS17PRE_11	OS17PRE	OS17	PRE	11	E	10	87000001	135000000	-0.380604592
OS17PRE_11	OS17PRE	OS17	PRE	11	E	11	2000001	134000000	0.081559879
OS17PRE_11	OS17PRE	OS17	PRE	11	E	12	1000001	132000000	0.186999246
OS17PRE_11	OS17PRE	OS17	PRE	11	E	13	20000001	57000000	-0.083073266
OS17PRE_11	OS17PRE	OS17	PRE	11	E	13	57000001	114000000	0.235141979
OS17PRE_11	OS17PRE	OS17	PRE	11	E	14	21000001	106000000	-0.174446356
OS17PRE_11	OS17PRE	OS17	PRE	11	E	15	25000001	102000000	-0.431615403
OS17PRE_11	OS17PRE	OS17	PRE	11	E	16	1000001	90000000	-0.314405088
OS17PRE_11	OS17PRE	OS17	PRE	11	E	17	1000001	81000000	-0.112623988
OS17PRE_11	OS17PRE	OS17	PRE	11	E	18	1000001	34000000	0.206557862
OS17PRE_11	OS17PRE	OS17	PRE	11	E	18	34000001	78000000	-0.697362715
OS17PRE_11	OS17PRE	OS17	PRE	11	E	19	1000001	59000000	-0.156041896
OS17PRE_11	OS17PRE	OS17	PRE	11	E	20	1000001	61000000	-0.008839393
OS17PRE_11	OS17PRE	OS17	PRE	11	E	21	16000001	48000000	0.40205891
OS17PRE_11	OS17PRE	OS17	PRE	11	E	22	22000001	50000000	0.051234429
OS17PRE_11	OS17PRE	OS17	PRE	11	E	X	4000001	151000000	0.004584885
OS17PRE_1189	OS17PRE	OS17	PRE	1189	E	1	1000001	248000000	0.011280433
OS17PRE_1189	OS17PRE	OS17	PRE	1189	E	2	1000001	243000000	0.009210165
OS17PRE_1189	OS17PRE	OS17	PRE	1189	E	3	1000001	197000000	-0.115846969
OS17PRE_1189	OS17PRE	OS17	PRE	1189	E	4	2000001	123000000	0.36536829
OS17PRE_1189	OS17PRE	OS17	PRE	1189	E	4	123000001	191000000	0.018101495
OS17PRE_1189	OS17PRE	OS17	PRE	1189	E	5	1000001	81000000	-0.121153201
OS17PRE_1189	OS17PRE	OS17	PRE	1189	E	5	81000001	180000000	0.151292544
OS17PRE_1189	OS17PRE	OS17	PRE	1189	E	6	1000001	170000000	-0.126130499
OS17PRE_1189	OS17PRE	OS17	PRE	1189	E	7	1000001	114000000	0.252953492
OS17PRE_1189	OS17PRE	OS17	PRE	1189	E	7	114000001	159000000	-0.228517124
OS17PRE_1189	OS17PRE	OS17	PRE	1189	E	8	1000001	84000000	0.012697159
OS17PRE_1189	OS17PRE	OS17	PRE	1189	E	8	84000001	145000000	0.174274676
OS17PRE_1189	OS17PRE	OS17	PRE	1189	E	9	1000001	25000000	0.147459303
OS17PRE_1189	OS17PRE	OS17	PRE	1189	E	9	25000001	141000000	-0.143246633
OS17PRE_1189	OS17PRE	OS17	PRE	1189	E	10	1000001	135000000	-0.070306857
OS17PRE_1189	OS17PRE	OS17	PRE	1189	E	11	2000001	134000000	0.06964466
OS17PRE_1189	OS17PRE	OS17	PRE	1189	E	12	1000001	132000000	-0.152674645
OS17PRE_1189	OS17PRE	OS17	PRE	1189	E	13	20000001	91000000	-0.124964802
OS17PRE_1189	OS17PRE	OS17	PRE	1189	E	13	91000001	114000000	0.133395912
OS17PRE_1189	OS17PRE	OS17	PRE	1189	E	14	21000001	106000000	0.048960742
OS17PRE_1189	OS17PRE	OS17	PRE	1189	E	15	25000001	102000000	0.019360967
OS17PRE_1189	OS17PRE	OS17	PRE	1189	E	16	1000001	90000000	-0.062408102
OS17PRE_1189	OS17PRE	OS17	PRE	1189	E	17	1000001	81000000	-0.159719325
OS17PRE_1189	OS17PRE	OS17	PRE	1189	E	18	1000001	78000000	-0.046353792
OS17PRE_1189	OS17PRE	OS17	PRE	1189	E	19	1000001	59000000	-0.201397342
OS17PRE_1189	OS17PRE	OS17	PRE	1189	E	20	1000001	61000000	0.164187352
OS17PRE_1189	OS17PRE	OS17	PRE	1189	E	21	16000001	48000000	0.004335299
OS17PRE_1189	OS17PRE	OS17	PRE	1189	E	22	22000001	50000000	0.007258199
OS17PRE_1189	OS17PRE	OS17	PRE	1189	E	X	4000001	107000000	-0.142709951
OS17PRE_1189	OS17PRE	OS17	PRE	1189	E	X	107000001	151000000	0.201028012
OS17PRE_147	OS17PRE	OS17	PRE	147	E	1	1000001	248000000	0.00024093
OS17PRE_147	OS17PRE	OS17	PRE	147	E	2	1000001	243000000	0.007695335
OS17PRE_147	OS17PRE	OS17	PRE	147	E	3	1000001	197000000	-0.004332413
OS17PRE_147	OS17PRE	OS17	PRE	147	E	4	2000001	191000000	0.003534603
OS17PRE_147	OS17PRE	OS17	PRE	147	E	5	1000001	180000000	0.01103806
OS17PRE_147	OS17PRE	OS17	PRE	147	E	6	1000001	170000000	0.048594297
OS17PRE_147	OS17PRE	OS17	PRE	147	E	7	1000001	159000000	-0.052639614
OS17PRE_147	OS17PRE	OS17	PRE	147	E	8	1000001	145000000	-0.006997071
OS17PRE_147	OS17PRE	OS17	PRE	147	E	9	1000001	141000000	0.012896251
OS17PRE_147	OS17PRE	OS17	PRE	147	E	10	1000001	135000000	-0.006111256
OS17PRE_147	OS17PRE	OS17	PRE	147	E	11	2000001	134000000	0.057941518
OS17PRE_147	OS17PRE	OS17	PRE	147	E	12	1000001	132000000	-0.002798828
OS17PRE_147	OS17PRE	OS17	PRE	147	E	13	20000001	114000000	0.038306439
OS17PRE_147	OS17PRE	OS17	PRE	147	E	14	21000001	106000000	-0.032930957
OS17PRE_147	OS17PRE	OS17	PRE	147	E	15	25000001	102000000	-0.019777906
OS17PRE_147	OS17PRE	OS17	PRE	147	E	16	1000001	90000000	0.011326599
OS17PRE_147	OS17PRE	OS17	PRE	147	E	17	1000001	81000000	0.082696722
OS17PRE_147	OS17PRE	OS17	PRE	147	E	18	1000001	78000000	0.03450638
OS17PRE_147	OS17PRE	OS17	PRE	147	E	19	1000001	59000000	-0.23936619
OS17PRE_147	OS17PRE	OS17	PRE	147	E	20	1000001	61000000	0.087633625
OS17PRE_147	OS17PRE	OS17	PRE	147	E	21	16000001	48000000	-0.019754823
OS17PRE_147	OS17PRE	OS17	PRE	147	E	22	22000001	50000000	0.061174598
OS17PRE_147	OS17PRE	OS17	PRE	147	E	X	4000001	151000000	-0.001361904
OS17PRE_864	OS17PRE	OS17	PRE	864	M	1	1000001	248000000	0.0339495
OS17PRE_864	OS17PRE	OS17	PRE	864	M	2	1000001	243000000	-0.031074208
OS17PRE_864	OS17PRE	OS17	PRE	864	M	3	1000001	197000000	0.02744006
OS17PRE_864	OS17PRE	OS17	PRE	864	M	4	2000001	191000000	0.02869809
OS17PRE_864	OS17PRE	OS17	PRE	864	M	5	1000001	180000000	-0.059261584
OS17PRE_864	OS17PRE	OS17	PRE	864	M	6	1000001	170000000	-0.050042763
OS17PRE_864	OS17PRE	OS17	PRE	864	M	7	1000001	159000000	-0.018798316
OS17PRE_864	OS17PRE	OS17	PRE	864	M	8	1000001	145000000	0.029016925
OS17PRE_864	OS17PRE	OS17	PRE	864	M	9	1000001	141000000	-0.004912377
OS17PRE_864	OS17PRE	OS17	PRE	864	M	10	1000001	135000000	0.057220171
OS17PRE_864	OS17PRE	OS17	PRE	864	M	11	2000001	134000000	-0.004162175
OS17PRE_864	OS17PRE	OS17	PRE	864	M	12	1000001	132000000	-0.047816684
OS17PRE_864	OS17PRE	OS17	PRE	864	M	13	20000001	114000000	-0.056037161
OS17PRE_864	OS17PRE	OS17	PRE	864	M	14	21000001	106000000	-0.032408701
OS17PRE_864	OS17PRE	OS17	PRE	864	M	15	25000001	102000000	0.038788299
OS17PRE_864	OS17PRE	OS17	PRE	864	M	16	1000001	90000000	0.123389379
OS17PRE_864	OS17PRE	OS17	PRE	864	M	17	1000001	81000000	-0.026057958
OS17PRE_864	OS17PRE	OS17	PRE	864	M	18	1000001	78000000	-0.072603628
OS17PRE_864	OS17PRE	OS17	PRE	864	M	19	1000001	59000000	-0.20722583
OS17PRE_864	OS17PRE	OS17	PRE	864	M	20	1000001	61000000	0.119603747
OS17PRE_864	OS17PRE	OS17	PRE	864	M	21	16000001	48000000	0.090849392
OS17PRE_864	OS17PRE	OS17	PRE	864	M	22	22000001	50000000	-0.014695292
OS17PRE_864	OS17PRE	OS17	PRE	864	M	X	4000001	151000000	-0.003116221
OS2PRE_24G	OS2PRE	OS2	PRE	24G	D	1	1000001	248000000	-0.053738948
OS2PRE_24G	OS2PRE	OS2	PRE	24G	D	2	1000001	243000000	0.126504157
OS2PRE_24G	OS2PRE	OS2	PRE	24G	D	3	1000001	197000000	0.11699824
OS2PRE_24G	OS2PRE	OS2	PRE	24G	D	4	2000001	191000000	0.064950131
OS2PRE_24G	OS2PRE	OS2	PRE	24G	D	5	1000001	180000000	-0.129949313
OS2PRE_24G	OS2PRE	OS2	PRE	24G	D	6	1000001	170000000	-0.210698397
OS2PRE_24G	OS2PRE	OS2	PRE	24G	D	7	1000001	159000000	0.214348416
OS2PRE_24G	OS2PRE	OS2	PRE	24G	D	8	1000001	127000000	0.04885831
OS2PRE_24G	OS2PRE	OS2	PRE	24G	D	8	127000001	145000000	0.461241146
OS2PRE_24G	OS2PRE	OS2	PRE	24G	D	9	1000001	141000000	0.004781091
OS2PRE_24G	OS2PRE	OS2	PRE	24G	D	10	1000001	135000000	0.029619972
OS2PRE_24G	OS2PRE	OS2	PRE	24G	D	11	2000001	134000000	0.198007009
OS2PRE_24G	OS2PRE	OS2	PRE	24G	D	12	1000001	96000000	-0.374879978
OS2PRE_24G	OS2PRE	OS2	PRE	24G	D	12	96000001	132000000	0.188750678
OS2PRE_24G	OS2PRE	OS2	PRE	24G	D	13	20000001	114000000	-0.063845026
OS2PRE_24G	OS2PRE	OS2	PRE	24G	D	14	21000001	106000000	-0.067659512
OS2PRE_24G	OS2PRE	OS2	PRE	24G	D	15	25000001	102000000	-0.203047785
OS2PRE_24G	OS2PRE	OS2	PRE	24G	D	16	1000001	90000000	0.016612633
OS2PRE_24G	OS2PRE	OS2	PRE	24G	D	17	1000001	81000000	-0.260964778
OS2PRE_24G	OS2PRE	OS2	PRE	24G	D	18	1000001	78000000	0.205382066
OS2PRE_24G	OS2PRE	OS2	PRE	24G	D	19	1000001	59000000	-0.379111403
OS2PRE_24G	OS2PRE	OS2	PRE	24G	D	20	1000001	61000000	-0.288021081
OS2PRE_24G	OS2PRE	OS2	PRE	24G	D	21	16000001	48000000	-0.295794322
OS2PRE_24G	OS2PRE	OS2	PRE	24G	D	22	22000001	50000000	-0.155650925
OS2PRE_24G	OS2PRE	OS2	PRE	24G	D	X	4000001	151000000	-0.008076207
OS2PRE_1248	OS2PRE	OS2	PRE	1248	D	1	1000001	248000000	0.241813001
OS2PRE_1248	OS2PRE	OS2	PRE	1248	D	2	1000001	243000000	-0.057644323
OS2PRE_1248	OS2PRE	OS2	PRE	1248	D	3	1000001	197000000	-0.15805157
OS2PRE_1248	OS2PRE	OS2	PRE	1248	D	4	2000001	191000000	0.082729904
OS2PRE_1248	OS2PRE	OS2	PRE	1248	D	5	1000001	180000000	0.301892593
OS2PRE_1248	OS2PRE	OS2	PRE	1248	D	6	1000001	170000000	-0.141900599
OS2PRE_1248	OS2PRE	OS2	PRE	1248	D	7	1000001	159000000	0.247955997
OS2PRE_1248	OS2PRE	OS2	PRE	1248	D	8	1000001	114000000	-0.248309457
OS2PRE_1248	OS2PRE	OS2	PRE	1248	D	8	114000001	145000000	0.193925625
OS2PRE_1248	OS2PRE	OS2	PRE	1248	D	9	1000001	111000000	0.035423934
OS2PRE_1248	OS2PRE	OS2	PRE	1248	D	9	111000001	141000000	-1.387879843
OS2PRE_1248	OS2PRE	OS2	PRE	1248	D	10	1000001	95000000	-0.170083646
OS2PRE_1248	OS2PRE	OS2	PRE	1248	D	10	95000001	135000000	0.214778339
OS2PRE_1248	OS2PRE	OS2	PRE	1248	D	11	2000001	134000000	0.054082309
OS2PRE_1248	OS2PRE	OS2	PRE	1248	D	12	1000001	34000000	-0.051323876
OS2PRE_1248	OS2PRE	OS2	PRE	1248	D	12	38000001	132000000	0.196083896
OS2PRE_1248	OS2PRE	OS2	PRE	1248	D	13	20000001	95000000	-0.138755524
OS2PRE_1248	OS2PRE	OS2	PRE	1248	D	13	95000001	114000000	0.267803152
OS2PRE_1248	OS2PRE	OS2	PRE	1248	D	14	21000001	72000000	-0.129667988
OS2PRE_1248	OS2PRE	OS2	PRE	1248	D	14	72000001	106000000	0.256444814
OS2PRE_1248	OS2PRE	OS2	PRE	1248	D	15	25000001	79000000	-0.316471027
OS2PRE_1248	OS2PRE	OS2	PRE	1248	D	15	79000001	102000000	0.209687068
OS2PRE_1248	OS2PRE	OS2	PRE	1248	D	16	1000001	90000000	0.020069331
OS2PRE_1248	OS2PRE	OS2	PRE	1248	D	17	1000001	81000000	-0.080384082
OS2PRE_1248	OS2PRE	OS2	PRE	1248	D	18	1000001	78000000	-0.457337213
OS2PRE_1248	OS2PRE	OS2	PRE	1248	D	19	1000001	20000000	-0.783480068
OS2PRE_1248	OS2PRE	OS2	PRE	1248	D	19	21000001	59000000	-0.09887799
OS2PRE_1248	OS2PRE	OS2	PRE	1248	D	20	1000001	61000000	0.145880994
OS2PRE_1248	OS2PRE	OS2	PRE	1248	D	21	16000001	48000000	-0.373552699
OS2PRE_1248	OS2PRE	OS2	PRE	1248	D	22	22000001	50000000	-0.881646809
OS2PRE_1248	OS2PRE	OS2	PRE	1248	D	X	4000001	151000000	0.038178039
OS2PRE_1836G	OS2PRE	OS2	PRE	1836G	D	1	1000001	174000000	-0.120649701
OS2PRE_1836G	OS2PRE	OS2	PRE	1836G	D	1	174000001	248000000	0.258491999
OS2PRE_1836G	OS2PRE	OS2	PRE	1836G	D	2	1000001	243000000	0.030253315
OS2PRE_1836G	OS2PRE	OS2	PRE	1836G	D	3	1000001	197000000	0.043798779
OS2PRE_1836G	OS2PRE	OS2	PRE	1836G	D	4	2000001	191000000	0.072788293
OS2PRE_1836G	OS2PRE	OS2	PRE	1836G	D	5	1000001	180000000	0.004294903
OS2PRE_1836G	OS2PRE	OS2	PRE	1836G	D	6	1000001	170000000	-0.05392217
OS2PRE_1836G	OS2PRE	OS2	PRE	1836G	D	7	1000001	159000000	-0.205594142
OS2PRE_1836G	OS2PRE	OS2	PRE	1836G	D	8	1000001	145000000	-0.001356133
OS2PRE_1836G	OS2PRE	OS2	PRE	1836G	D	9	1000001	141000000	0.053984206
OS2PRE_1836G	OS2PRE	OS2	PRE	1836G	D	10	1000001	135000000	-0.010547543
OS2PRE_1836G	OS2PRE	OS2	PRE	1836G	D	11	2000001	134000000	0.131928691
OS2PRE_1836G	OS2PRE	OS2	PRE	1836G	D	12	1000001	132000000	0.045550211
OS2PRE_1836G	OS2PRE	OS2	PRE	1836G	D	13	20000001	114000000	-0.043869471
OS2PRE_1836G	OS2PRE	OS2	PRE	1836G	D	14	21000001	106000000	0.026780748
OS2PRE_1836G	OS2PRE	OS2	PRE	1836G	D	15	25000001	102000000	-0.171249344
OS2PRE_1836G	OS2PRE	OS2	PRE	1836G	D	16	1000001	90000000	-0.072814261
OS2PRE_1836G	OS2PRE	OS2	PRE	1836G	D	17	1000001	81000000	-0.037430723
OS2PRE_1836G	OS2PRE	OS2	PRE	1836G	D	18	1000001	78000000	0.056992225
OS2PRE_1836G	OS2PRE	OS2	PRE	1836G	D	19	1000001	59000000	-0.377649953
OS2PRE_1836G	OS2PRE	OS2	PRE	1836G	D	20	1000001	61000000	-0.057274993
OS2PRE_1836G	OS2PRE	OS2	PRE	1836G	D	21	16000001	48000000	0.073454818
OS2PRE_1836G	OS2PRE	OS2	PRE	1836G	D	22	22000001	50000000	-0.089090747
OS2PRE_1836G	OS2PRE	OS2	PRE	1836G	D	X	4000001	151000000	0.021226372
OS2PRE_1840	OS2PRE	OS2	PRE	1840	D	1	1000001	248000000	-0.11212193
OS2PRE_1840	OS2PRE	OS2	PRE	1840	D	2	1000001	243000000	0.01597929
OS2PRE_1840	OS2PRE	OS2	PRE	1840	D	3	1000001	194000000	0.085613852
OS2PRE_1840	OS2PRE	OS2	PRE	1840	D	4	2000001	191000000	0.015383457
OS2PRE_1840	OS2PRE	OS2	PRE	1840	D	5	1000001	180000000	0.169870128
OS2PRE_1840	OS2PRE	OS2	PRE	1840	D	6	1000001	170000000	0.07964398
OS2PRE_1840	OS2PRE	OS2	PRE	1840	D	7	1000001	159000000	-0.013531037
OS2PRE_1840	OS2PRE	OS2	PRE	1840	D	8	1000001	145000000	-0.039235534
OS2PRE_1840	OS2PRE	OS2	PRE	1840	D	9	1000001	141000000	0.004636822
OS2PRE_1840	OS2PRE	OS2	PRE	1840	D	10	1000001	135000000	0.003634149
OS2PRE_1840	OS2PRE	OS2	PRE	1840	D	11	2000001	134000000	-0.145080299
OS2PRE_1840	OS2PRE	OS2	PRE	1840	D	12	1000001	132000000	-0.097520414
OS2PRE_1840	OS2PRE	OS2	PRE	1840	D	13	20000001	114000000	-0.004163618
OS2PRE_1840	OS2PRE	OS2	PRE	1840	D	14	21000001	106000000	-0.144542173
OS2PRE_1840	OS2PRE	OS2	PRE	1840	D	15	25000001	102000000	0.026333513
OS2PRE_1840	OS2PRE	OS2	PRE	1840	D	16	1000001	90000000	-0.005411549
OS2PRE_1840	OS2PRE	OS2	PRE	1840	D	17	1000001	81000000	-0.156839706
OS2PRE_1840	OS2PRE	OS2	PRE	1840	D	18	1000001	78000000	-0.112602348
OS2PRE_1840	OS2PRE	OS2	PRE	1840	D	19	1000001	59000000	-0.336248933
OS2PRE_1840	OS2PRE	OS2	PRE	1840	D	20	1000001	61000000	0.195231264
OS2PRE_1840	OS2PRE	OS2	PRE	1840	D	21	16000001	48000000	0.014797723
OS2PRE_1840	OS2PRE	OS2	PRE	1840	D	22	22000001	50000000	-0.007051893
OS2PRE_1840	OS2PRE	OS2	PRE	1840	D	X	4000001	151000000	-0.004505537
OS2PRE_1859	OS2PRE	OS2	PRE	1859	E	1	1000001	248000000	0.180225793
OS2PRE_1859	OS2PRE	OS2	PRE	1859	E	2	1000001	243000000	0.375286818
OS2PRE_1859	OS2PRE	OS2	PRE	1859	E	3	1000001	197000000	-0.102931963
OS2PRE_1859	OS2PRE	OS2	PRE	1859	E	4	2000001	191000000	-0.061556912
OS2PRE_1859	OS2PRE	OS2	PRE	1859	E	5	1000001	180000000	0.218390847
OS2PRE_1859	OS2PRE	OS2	PRE	1859	E	6	1000001	170000000	-0.052809852
OS2PRE_1859	OS2PRE	OS2	PRE	1859	E	7	1000001	159000000	0.0681457
OS2PRE_1859	OS2PRE	OS2	PRE	1859	E	8	1000001	145000000	-0.39588129
OS2PRE_1859	OS2PRE	OS2	PRE	1859	E	9	1000001	141000000	0.001061824
OS2PRE_1859	OS2PRE	OS2	PRE	1859	E	10	1000001	135000000	0.331137465
OS2PRE_1859	OS2PRE	OS2	PRE	1859	E	11	2000001	134000000	-0.027561246
OS2PRE_1859	OS2PRE	OS2	PRE	1859	E	12	1000001	132000000	-0.045923869
OS2PRE_1859	OS2PRE	OS2	PRE	1859	E	13	20000001	114000000	-0.353070757
OS2PRE_1859	OS2PRE	OS2	PRE	1859	E	14	21000001	106000000	-0.258701189
OS2PRE_1859	OS2PRE	OS2	PRE	1859	E	15	25000001	102000000	-0.685883191
OS2PRE_1859	OS2PRE	OS2	PRE	1859	E	16	1000001	90000000	-0.847154856
OS2PRE_1859	OS2PRE	OS2	PRE	1859	E	17	1000001	81000000	0.297818423
OS2PRE_1859	OS2PRE	OS2	PRE	1859	E	18	1000001	78000000	-0.064300918
OS2PRE_1859	OS2PRE	OS2	PRE	1859	E	19	1000001	59000000	0.454508088
OS2PRE_1859	OS2PRE	OS2	PRE	1859	E	20	1000001	61000000	-0.09617438
OS2PRE_1859	OS2PRE	OS2	PRE	1859	E	21	16000001	48000000	-1.08854659
OS2PRE_1859	OS2PRE	OS2	PRE	1859	E	22	22000001	50000000	-0.47770951
OS2PRE_1859	OS2PRE	OS2	PRE	1859	E	X	4000001	151000000	0.000624687
OS2PRE_2045	OS2PRE	OS2	PRE	2045	D	1	1000001	65000000	0.43327306
OS2PRE_2045	OS2PRE	OS2	PRE	2045	D	1	65000001	248000000	0.056312716
OS2PRE_2045	OS2PRE	OS2	PRE	2045	D	2	1000001	243000000	-0.014344717
OS2PRE_2045	OS2PRE	OS2	PRE	2045	D	3	1000001	197000000	0.038046754
OS2PRE_2045	OS2PRE	OS2	PRE	2045	D	4	2000001	191000000	0.050811719
OS2PRE_2045	OS2PRE	OS2	PRE	2045	D	5	1000001	180000000	0.088039022
OS2PRE_2045	OS2PRE	OS2	PRE	2045	D	6	1000001	170000000	-0.07633588
OS2PRE_2045	OS2PRE	OS2	PRE	2045	D	7	1000001	159000000	-0.206823318
OS2PRE_2045	OS2PRE	OS2	PRE	2045	D	8	1000001	145000000	-0.155024796
OS2PRE_2045	OS2PRE	OS2	PRE	2045	D	9	1000001	141000000	-0.020818089
OS2PRE_2045	OS2PRE	OS2	PRE	2045	D	10	1000001	135000000	0.008659056
OS2PRE_2045	OS2PRE	OS2	PRE	2045	D	11	2000001	134000000	-0.019534091
OS2PRE_2045	OS2PRE	OS2	PRE	2045	D	12	1000001	132000000	-0.080339359
OS2PRE_2045	OS2PRE	OS2	PRE	2045	D	13	20000001	114000000	-0.044798566
OS2PRE_2045	OS2PRE	OS2	PRE	2045	D	14	21000001	106000000	-0.106639689
OS2PRE_2045	OS2PRE	OS2	PRE	2045	D	15	25000001	102000000	0.085841798
OS2PRE_2045	OS2PRE	OS2	PRE	2045	D	16	1000001	78000000	-0.070542017
OS2PRE_2045	OS2PRE	OS2	PRE	2045	D	16	78000001	90000000	0.433306242
OS2PRE_2045	OS2PRE	OS2	PRE	2045	D	17	1000001	81000000	-0.185922995
OS2PRE_2045	OS2PRE	OS2	PRE	2045	D	18	1000001	78000000	0.131065959
OS2PRE_2045	OS2PRE	OS2	PRE	2045	D	19	1000001	59000000	-0.285281403
OS2PRE_2045	OS2PRE	OS2	PRE	2045	D	20	1000001	61000000	-0.072804163
OS2PRE_2045	OS2PRE	OS2	PRE	2045	D	21	16000001	33000000	-0.060330621
OS2PRE_2045	OS2PRE	OS2	PRE	2045	D	21	34000001	48000000	0.569929462
OS2PRE_2045	OS2PRE	OS2	PRE	2045	D	22	22000001	50000000	-0.141451921
OS2PRE_2045	OS2PRE	OS2	PRE	2045	D	X	4000001	151000000	-0.002700725
OS2PRE_2739	OS2PRE	OS2	PRE	2739	D	1	1000001	248000000	-0.07589153
OS2PRE_2739	OS2PRE	OS2	PRE	2739	D	2	1000001	243000000	0.145034132
OS2PRE_2739	OS2PRE	OS2	PRE	2739	D	3	1000001	124000000	0.059033638
OS2PRE_2739	OS2PRE	OS2	PRE	2739	D	3	124000001	197000000	-0.264639322
OS2PRE_2739	OS2PRE	OS2	PRE	2739	D	4	2000001	191000000	-0.062670673
OS2PRE_2739	OS2PRE	OS2	PRE	2739	D	5	1000001	180000000	0.136792016
OS2PRE_2739	OS2PRE	OS2	PRE	2739	D	6	1000001	16000000	0.406829903
OS2PRE_2739	OS2PRE	OS2	PRE	2739	D	6	16000001	170000000	-0.093772292
OS2PRE_2739	OS2PRE	OS2	PRE	2739	D	7	1000001	159000000	-0.033770606
OS2PRE_2739	OS2PRE	OS2	PRE	2739	D	8	1000001	145000000	-0.125442334
OS2PRE_2739	OS2PRE	OS2	PRE	2739	D	9	1000001	141000000	-0.060386886
OS2PRE_2739	OS2PRE	OS2	PRE	2739	D	10	1000001	135000000	0.108004479
OS2PRE_2739	OS2PRE	OS2	PRE	2739	D	11	2000001	134000000	0.093046617
OS2PRE_2739	OS2PRE	OS2	PRE	2739	D	12	1000001	132000000	0.094678305
OS2PRE_2739	OS2PRE	OS2	PRE	2739	D	13	20000001	114000000	-0.005997283
OS2PRE_2739	OS2PRE	OS2	PRE	2739	D	14	21000001	106000000	-0.051271939
OS2PRE_2739	OS2PRE	OS2	PRE	2739	D	15	25000001	102000000	0.121283044
OS2PRE_2739	OS2PRE	OS2	PRE	2739	D	16	1000001	90000000	-0.068882917
OS2PRE_2739	OS2PRE	OS2	PRE	2739	D	17	1000001	81000000	-0.147261654
OS2PRE_2739	OS2PRE	OS2	PRE	2739	D	18	1000001	78000000	0.160978798
OS2PRE_2739	OS2PRE	OS2	PRE	2739	D	19	1000001	59000000	-0.383843443
OS2PRE_2739	OS2PRE	OS2	PRE	2739	D	20	1000001	61000000	-0.070834884
OS2PRE_2739	OS2PRE	OS2	PRE	2739	D	21	16000001	48000000	0.127514044
OS2PRE_2739	OS2PRE	OS2	PRE	2739	D	22	22000001	50000000	-0.138973371
OS2PRE_2739	OS2PRE	OS2	PRE	2739	D	X	4000001	151000000	0.016283699
OS3PRE_3	OS3PRE	OS3	PRE	3	M	1	1000001	248000000	0,026927903
OS3PRE_3	OS3PRE	OS3	PRE	3	M	2	1000001	243000000	-0,018724739
OS3PRE_3	OS3PRE	OS3	PRE	3	M	3	1000001	197000000	0,015195907
OS3PRE_3	OS3PRE	OS3	PRE	3	M	4	2000001	191000000	0,007897313
OS3PRE_3	OS3PRE	OS3	PRE	3	M	5	1000001	180000000	-0,030373059
OS3PRE_3	OS3PRE	OS3	PRE	3	M	6	1000001	170000000	0,018009162
OS3PRE_3	OS3PRE	OS3	PRE	3	M	7	1000001	159000000	-0,024818683
OS3PRE_3	OS3PRE	OS3	PRE	3	M	8	1000001	145000000	-4,04E-05
OS3PRE_3	OS3PRE	OS3	PRE	3	M	9	1000001	141000000	0,01573836
OS3PRE_3	OS3PRE	OS3	PRE	3	M	10	1000001	135000000	-0,020278521
OS3PRE_3	OS3PRE	OS3	PRE	3	M	11	2000001	134000000	0,00157398
OS3PRE_3	OS3PRE	OS3	PRE	3	M	12	1000001	132000000	0,020552634
OS3PRE_3	OS3PRE	OS3	PRE	3	M	13	20000001	114000000	0,01768167
OS3PRE_3	OS3PRE	OS3	PRE	3	M	14	21000001	106000000	0,014682307
OS3PRE_3	OS3PRE	OS3	PRE	3	M	15	25000001	102000000	-0,010766833
OS3PRE_3	OS3PRE	OS3	PRE	3	M	16	1000001	90000000	0,031814311
OS3PRE_3	OS3PRE	OS3	PRE	3	M	17	1000001	81000000	-0,069369106
OS3PRE_3	OS3PRE	OS3	PRE	3	M	18	1000001	78000000	0,029503114
OS3PRE_3	OS3PRE	OS3	PRE	3	M	19	1000001	59000000	-0,117511839
OS3PRE_3	OS3PRE	OS3	PRE	3	M	20	1000001	61000000	0,058905239
OS3PRE_3	OS3PRE	OS3	PRE	3	M	21	16000001	48000000	-0,055666388
OS3PRE_3	OS3PRE	OS3	PRE	3	M	22	22000001	50000000	0,032741964
OS3PRE_3	OS3PRE	OS3	PRE	3	M	X	4000001	151000000	-0,007815079
OS3PRE_3	OS3PRE	OS3	PRE	3	M	1	1000001	248000000	0,026927903
OS3PRE_3	OS3PRE	OS3	PRE	3	M	2	1000001	243000000	-0,018724739
OS3PRE_3	OS3PRE	OS3	PRE	3	M	3	1000001	197000000	0,015195907
OS3PRE_3	OS3PRE	OS3	PRE	3	M	4	2000001	191000000	0,007897313
OS3PRE_3	OS3PRE	OS3	PRE	3	M	5	1000001	180000000	-0,030373059
OS3PRE_3	OS3PRE	OS3	PRE	3	M	6	1000001	170000000	0,018009162
OS3PRE_3	OS3PRE	OS3	PRE	3	M	7	1000001	159000000	-0,024818683
OS3PRE_3	OS3PRE	OS3	PRE	3	M	8	1000001	145000000	-4,04E+08
OS3PRE_3	OS3PRE	OS3	PRE	3	M	9	1000001	141000000	0,01573836
OS3PRE_3	OS3PRE	OS3	PRE	3	M	10	1000001	135000000	-0,020278521
OS3PRE_3	OS3PRE	OS3	PRE	3	M	11	2000001	134000000	0,00157398
OS3PRE_3	OS3PRE	OS3	PRE	3	M	12	1000001	132000000	0,020552634
OS3PRE_3	OS3PRE	OS3	PRE	3	M	13	20000001	114000000	0,01768167
OS3PRE_3	OS3PRE	OS3	PRE	3	M	14	21000001	106000000	0,014682307
OS3PRE_3	OS3PRE	OS3	PRE	3	M	15	25000001	102000000	-0,010766833
OS3PRE_3	OS3PRE	OS3	PRE	3	M	16	1000001	90000000	0,031814311
OS3PRE_3	OS3PRE	OS3	PRE	3	M	17	1000001	81000000	-0,069369106
OS3PRE_3	OS3PRE	OS3	PRE	3	M	18	1000001	78000000	0,029503114
OS3PRE_3	OS3PRE	OS3	PRE	3	M	19	1000001	59000000	-0,117511839
OS3PRE_3	OS3PRE	OS3	PRE	3	M	20	1000001	61000000	0,058905239
OS3PRE_3	OS3PRE	OS3	PRE	3	M	21	16000001	48000000	-0,055666388
OS3PRE_3	OS3PRE	OS3	PRE	3	M	22	22000001	50000000	0,032741964
OS3PRE_3	OS3PRE	OS3	PRE	3	M	X	4000001	151000000	-0,007815079
OS3PRE_32	OS3PRE	OS3	PRE	32	D	1	1000001	248000000	0,011749308
OS3PRE_32	OS3PRE	OS3	PRE	32	D	2	1000001	243000000	-0,046293198
OS3PRE_32	OS3PRE	OS3	PRE	32	D	3	1000001	197000000	0,010994779
OS3PRE_32	OS3PRE	OS3	PRE	32	D	4	2000001	191000000	0,008813424
OS3PRE_32	OS3PRE	OS3	PRE	32	D	5	1000001	180000000	-0,033816772
OS3PRE_32	OS3PRE	OS3	PRE	32	D	6	1000001	170000000	0,033851396
OS3PRE_32	OS3PRE	OS3	PRE	32	D	7	1000001	159000000	-0,000950736
OS3PRE_32	OS3PRE	OS3	PRE	32	D	8	1000001	145000000	0,029996515
OS3PRE_32	OS3PRE	OS3	PRE	32	D	9	1000001	141000000	-0,074920596
OS3PRE_32	OS3PRE	OS3	PRE	32	D	10	1000001	135000000	-0,029370386
OS3PRE_32	OS3PRE	OS3	PRE	32	D	11	2000001	134000000	0,075841036
OS3PRE_32	OS3PRE	OS3	PRE	32	D	12	1000001	132000000	0,002749777
OS3PRE_32	OS3PRE	OS3	PRE	32	D	13	20000001	114000000	-0,077856481
OS3PRE_32	OS3PRE	OS3	PRE	32	D	14	21000001	106000000	0,055070555
OS3PRE_32	OS3PRE	OS3	PRE	32	D	15	25000001	102000000	-0,040096823
OS3PRE_32	OS3PRE	OS3	PRE	32	D	16	1000001	90000000	0,040238207
OS3PRE_32	OS3PRE	OS3	PRE	32	D	17	1000001	81000000	-0,036732458
OS3PRE_32	OS3PRE	OS3	PRE	32	D	18	1000001	78000000	0,050233199
OS3PRE_32	OS3PRE	OS3	PRE	32	D	19	1000001	59000000	-0,170004298
OS3PRE_32	OS3PRE	OS3	PRE	32	D	20	1000001	61000000	0,027330415
OS3PRE_32	OS3PRE	OS3	PRE	32	D	21	16000001	48000000	0,011165017
OS3PRE_32	OS3PRE	OS3	PRE	32	D	22	22000001	50000000	-0,04613883
OS3PRE_32	OS3PRE	OS3	PRE	32	D	X	4000001	151000000	-0,008144014
OS3PRE_84	OS3PRE	OS3	PRE	84	D	1	1000001	248000000	0,001325837
OS3PRE_84	OS3PRE	OS3	PRE	84	D	2	1000001	243000000	-3,61E+09
OS3PRE_84	OS3PRE	OS3	PRE	84	D	3	1000001	197000000	0,02315237
OS3PRE_84	OS3PRE	OS3	PRE	84	D	4	2000001	191000000	-0,013405522
OS3PRE_84	OS3PRE	OS3	PRE	84	D	5	1000001	180000000	0,038411755
OS3PRE_84	OS3PRE	OS3	PRE	84	D	6	1000001	170000000	0,049045861
OS3PRE_84	OS3PRE	OS3	PRE	84	D	7	1000001	159000000	0,014869858
OS3PRE_84	OS3PRE	OS3	PRE	84	D	8	1000001	145000000	-0,003489879
OS3PRE_84	OS3PRE	OS3	PRE	84	D	9	1000001	141000000	0,036426607
OS3PRE_84	OS3PRE	OS3	PRE	84	D	10	1000001	135000000	-0,064211471
OS3PRE_84	OS3PRE	OS3	PRE	84	D	11	2000001	134000000	-0,025078368
OS3PRE_84	OS3PRE	OS3	PRE	84	D	12	1000001	132000000	-0,000608817
OS3PRE_84	OS3PRE	OS3	PRE	84	D	13	20000001	114000000	-0,012839986
OS3PRE_84	OS3PRE	OS3	PRE	84	D	14	21000001	106000000	0,052870445
OS3PRE_84	OS3PRE	OS3	PRE	84	D	15	25000001	102000000	-0,063775777
OS3PRE_84	OS3PRE	OS3	PRE	84	D	16	1000001	90000000	0,054673814
OS3PRE_84	OS3PRE	OS3	PRE	84	D	17	1000001	81000000	-0,083080479
OS3PRE_84	OS3PRE	OS3	PRE	84	D	18	1000001	78000000	0,035454231
OS3PRE_84	OS3PRE	OS3	PRE	84	D	19	1000001	59000000	-0,098009488
OS3PRE_84	OS3PRE	OS3	PRE	84	D	20	1000001	61000000	-0,013858529
OS3PRE_84	OS3PRE	OS3	PRE	84	D	21	16000001	48000000	-0,040617636
OS3PRE_84	OS3PRE	OS3	PRE	84	D	22	22000001	50000000	0,001035855
OS3PRE_84	OS3PRE	OS3	PRE	84	D	X	4000001	151000000	0,003189799
OS3PRE_141	OS3PRE	OS3	PRE	141	D	1	1000001	248000000	0,00029431	2
OS3PRE_141	OS3PRE	OS3	PRE	141	D	2	1000001	243000000	0,017567698	2
OS3PRE_141	OS3PRE	OS3	PRE	141	D	3	1000001	197000000	-0,023251916	2
OS3PRE_141	OS3PRE	OS3	PRE	141	D	4	2000001	191000000	0,000457334	2
OS3PRE_141	OS3PRE	OS3	PRE	141	D	5	1000001	180000000	-0,038962865	1
OS3PRE_141	OS3PRE	OS3	PRE	141	D	6	1000001	170000000	-0,004316544	2
OS3PRE_141	OS3PRE	OS3	PRE	141	D	7	1000001	159000000	-0,042904308	1
OS3PRE_141	OS3PRE	OS3	PRE	141	D	8	1000001	145000000	0,071297989	3
OS3PRE_141	OS3PRE	OS3	PRE	141	D	9	1000001	141000000	0,052769457	3
OS3PRE_141	OS3PRE	OS3	PRE	141	D	10	1000001	135000000	0,009534772	2
OS3PRE_141	OS3PRE	OS3	PRE	141	D	11	2000001	134000000	0,036846431	3
OS3PRE_141	OS3PRE	OS3	PRE	141	D	12	1000001	132000000	0,032775146	3
OS3PRE_141	OS3PRE	OS3	PRE	141	D	13	20000001	114000000	-0,006411337	2
OS3PRE_141	OS3PRE	OS3	PRE	141	D	14	21000001	106000000	0,029240543	2
OS3PRE_141	OS3PRE	OS3	PRE	141	D	15	25000001	102000000	-0,042630196	1
OS3PRE_141	OS3PRE	OS3	PRE	141	D	16	1000001	90000000	-0,010693256	2
OS3PRE_141	OS3PRE	OS3	PRE	141	D	17	1000001	81000000	-0,054867135	1
OS3PRE_141	OS3PRE	OS3	PRE	141	D	18	1000001	78000000	0,002068825	2
OS3PRE_141	OS3PRE	OS3	PRE	141	D	19	1000001	59000000	-0,168904965	1
OS3PRE_141	OS3PRE	OS3	PRE	141	D	20	1000001	61000000	-0,048991038	2
OS3PRE_141	OS3PRE	OS3	PRE	141	D	21	16000001	48000000	0,056265107	3
OS3PRE_141	OS3PRE	OS3	PRE	141	D	22	22000001	50000000	0,021816434	2
OS3PRE_141	OS3PRE	OS3	PRE	141	D	X	4000001	151000000	0,010150802	2
OS3PRE_173	OS3PRE	OS3	PRE	173	D	1	1000001	248000000	-0,019085413	2
OS3PRE_173	OS3PRE	OS3	PRE	173	D	2	1000001	243000000	0,041204813	2
OS3PRE_173	OS3PRE	OS3	PRE	173	D	3	1000001	197000000	0,006933592	2
OS3PRE_173	OS3PRE	OS3	PRE	173	D	4	2000001	191000000	-0,025469338	2
OS3PRE_173	OS3PRE	OS3	PRE	173	D	5	1000001	180000000	-0,035258024	1
OS3PRE_173	OS3PRE	OS3	PRE	173	D	6	1000001	170000000	0,039912158	2
OS3PRE_173	OS3PRE	OS3	PRE	173	D	7	1000001	159000000	0,021620228	2
OS3PRE_173	OS3PRE	OS3	PRE	173	D	8	1000001	145000000	0,0292391	2
OS3PRE_173	OS3PRE	OS3	PRE	173	D	9	1000001	141000000	0,04467738	2
OS3PRE_173	OS3PRE	OS3	PRE	173	D	10	1000001	135000000	-0,053548512	1
OS3PRE_173	OS3PRE	OS3	PRE	173	D	11	2000001	134000000	0,025108664	2
OS3PRE_173	OS3PRE	OS3	PRE	173	D	12	1000001	132000000	0,009152457	2
OS3PRE_173	OS3PRE	OS3	PRE	173	D	13	20000001	114000000	-0,056967699	1
OS3PRE_173	OS3PRE	OS3	PRE	173	D	14	21000001	106000000	0,016451052	2
OS3PRE_173	OS3PRE	OS3	PRE	173	D	15	25000001	102000000	-0,013336273	2
OS3PRE_173	OS3PRE	OS3	PRE	173	D	16	1000001	90000000	-0,025603509	2
OS3PRE_173	OS3PRE	OS3	PRE	173	D	17	1000001	81000000	-0,036934436	2
OS3PRE_173	OS3PRE	OS3	PRE	173	D	18	1000001	78000000	0,028327317	2
OS3PRE_173	OS3PRE	OS3	PRE	173	D	19	1000001	59000000	-0,129274132	1
OS3PRE_173	OS3PRE	OS3	PRE	173	D	20	1000001	61000000	0,083673427	3
OS3PRE_173	OS3PRE	OS3	PRE	173	D	21	16000001	48000000	-0,013555563	2
OS3PRE_173	OS3PRE	OS3	PRE	173	D	22	22000001	50000000	0,037377343	2
OS3PRE_173	OS3PRE	OS3	PRE	173	D	X	4000001	151000000	-0,002149616	2
OS3PRE_231	OS3PRE	OS3	PRE	231	M	1	1000001	248000000	0,017401788	2
OS3PRE_231	OS3PRE	OS3	PRE	231	M	2	1000001	243000000	0,017615306	2
OS3PRE_231	OS3PRE	OS3	PRE	231	M	3	1000001	197000000	-0,012343699	2
OS3PRE_231	OS3PRE	OS3	PRE	231	M	4	2000001	191000000	-0,013770524	2
OS3PRE_231	OS3PRE	OS3	PRE	231	M	5	1000001	180000000	-0,032192297	1
OS3PRE_231	OS3PRE	OS3	PRE	231	M	6	1000001	170000000	0,014171593	2
OS3PRE_231	OS3PRE	OS3	PRE	231	M	7	1000001	159000000	-0,00136479	2
OS3PRE_231	OS3PRE	OS3	PRE	231	M	8	1000001	145000000	-0,008745617	2
OS3PRE_231	OS3PRE	OS3	PRE	231	M	9	1000001	141000000	0,032574611	2
OS3PRE_231	OS3PRE	OS3	PRE	231	M	10	1000001	135000000	-0,015927353	2
OS3PRE_231	OS3PRE	OS3	PRE	231	M	11	2000001	134000000	-0,019486482	2
OS3PRE_231	OS3PRE	OS3	PRE	231	M	12	1000001	132000000	0,020278521	2
OS3PRE_231	OS3PRE	OS3	PRE	231	M	13	20000001	114000000	0,011724783	2
OS3PRE_231	OS3PRE	OS3	PRE	231	M	14	21000001	106000000	0,045691595	2
OS3PRE_231	OS3PRE	OS3	PRE	231	M	15	25000001	102000000	-0,028230657	2
OS3PRE_231	OS3PRE	OS3	PRE	231	M	16	1000001	90000000	0,04384206	2
OS3PRE_231	OS3PRE	OS3	PRE	231	M	17	1000001	81000000	-0,047274231	1
OS3PRE_231	OS3PRE	OS3	PRE	231	M	18	1000001	78000000	-0,001256587	2
OS3PRE_231	OS3PRE	OS3	PRE	231	M	19	1000001	59000000	-0,154013466	1
OS3PRE_231	OS3PRE	OS3	PRE	231	M	20	1000001	61000000	0,001162812	2
OS3PRE_231	OS3PRE	OS3	PRE	231	M	21	16000001	48000000	-0,031996091	2
OS3PRE_231	OS3PRE	OS3	PRE	231	M	22	22000001	50000000	0,036285223	2
OS3PRE_231	OS3PRE	OS3	PRE	231	M	X	4000001	151000000	0,013735899	2
OS3PRE_236	OS3PRE	OS3	PRE	236	D	1	1000001	248000000	-0,013484871	2
OS3PRE_236	OS3PRE	OS3	PRE	236	D	2	1000001	243000000	0,020090971	2
OS3PRE_236	OS3PRE	OS3	PRE	236	D	3	1000001	197000000	0,008234903	2
OS3PRE_236	OS3PRE	OS3	PRE	236	D	4	2000001	191000000	0,006647939	2
OS3PRE_236	OS3PRE	OS3	PRE	236	D	5	1000001	180000000	-0,008829294	2
OS3PRE_236	OS3PRE	OS3	PRE	236	D	6	1000001	170000000	-0,004219883	2
OS3PRE_236	OS3PRE	OS3	PRE	236	D	7	1000001	159000000	0,027929133	2
OS3PRE_236	OS3PRE	OS3	PRE	236	D	8	1000001	145000000	-0,007549623	2
OS3PRE_236	OS3PRE	OS3	PRE	236	D	9	1000001	141000000	0,015102132	2
OS3PRE_236	OS3PRE	OS3	PRE	236	D	10	1000001	135000000	-0,061584323	1
OS3PRE_236	OS3PRE	OS3	PRE	236	D	11	2000001	134000000	0,022491616	2
OS3PRE_236	OS3PRE	OS3	PRE	236	D	12	1000001	132000000	0,011909448	2
OS3PRE_236	OS3PRE	OS3	PRE	236	D	13	20000001	114000000	-0,027686761	2
OS3PRE_236	OS3PRE	OS3	PRE	236	D	14	21000001	106000000	-0,004087155	2
OS3PRE_236	OS3PRE	OS3	PRE	236	D	15	25000001	102000000	-0,056456985	1
OS3PRE_236	OS3PRE	OS3	PRE	236	D	16	1000001	90000000	0,078380179	3
OS3PRE_236	OS3PRE	OS3	PRE	236	D	17	1000001	81000000	0,003600967	2
OS3PRE_236	OS3PRE	OS3	PRE	236	D	18	1000001	78000000	0,019723084	2
OS3PRE_236	OS3PRE	OS3	PRE	236	D	19	1000001	59000000	-0,075269728	1
OS3PRE_236	OS3PRE	OS3	PRE	236	D	20	1000001	61000000	0,003209996	2
OS3PRE_236	OS3PRE	OS3	PRE	236	D	21	16000001	48000000	-0,04173861	2
OS3PRE_236	OS3PRE	OS3	PRE	236	D	22	22000001	50000000	-0,078675931	1
OS3PRE_236	OS3PRE	OS3	PRE	236	D	X	4000001	151000000	0,020352099	1
OS3PRE_298	OS3PRE	OS3	PRE	298	D	1	1000001	248000000	0,064765466	3
OS3PRE_298	OS3PRE	OS3	PRE	298	D	2	1000001	243000000	0,003788517	2
OS3PRE_298	OS3PRE	OS3	PRE	298	D	3	1000001	197000000	0,003551915	2
OS3PRE_298	OS3PRE	OS3	PRE	298	D	4	2000001	191000000	0,027489111	2
OS3PRE_298	OS3PRE	OS3	PRE	298	D	5	1000001	180000000	-0,031668599	2
OS3PRE_298	OS3PRE	OS3	PRE	298	D	6	1000001	170000000	0,015767214	2
OS3PRE_298	OS3PRE	OS3	PRE	298	D	7	1000001	159000000	0,015096361	2
OS3PRE_298	OS3PRE	OS3	PRE	298	D	8	1000001	145000000	-0,021015739	2
OS3PRE_298	OS3PRE	OS3	PRE	298	D	9	1000001	141000000	0,022083333	2
OS3PRE_298	OS3PRE	OS3	PRE	298	D	10	1000001	135000000	-0,012606269	2
OS3PRE_298	OS3PRE	OS3	PRE	298	D	11	2000001	134000000	0,0205988	2
OS3PRE_298	OS3PRE	OS3	PRE	298	D	12	1000001	132000000	-0,062891405	1
OS3PRE_298	OS3PRE	OS3	PRE	298	D	13	20000001	114000000	-0,052270284	1
OS3PRE_298	OS3PRE	OS3	PRE	298	D	14	21000001	106000000	0,020269865	2
OS3PRE_298	OS3PRE	OS3	PRE	298	D	15	25000001	102000000	-0,011287646	2
OS3PRE_298	OS3PRE	OS3	PRE	298	D	16	1000001	90000000	-0,019189287	2
OS3PRE_298	OS3PRE	OS3	PRE	298	D	17	1000001	81000000	-0,041103824	2
OS3PRE_298	OS3PRE	OS3	PRE	298	D	18	1000001	78000000	0,004698858	2
OS3PRE_298	OS3PRE	OS3	PRE	298	D	19	1000001	59000000	-0,201017914	1
OS3PRE_298	OS3PRE	OS3	PRE	298	D	20	1000001	61000000	-0,012157591	2
OS3PRE_298	OS3PRE	OS3	PRE	298	D	21	16000001	48000000	-0,019976998	2
OS3PRE_298	OS3PRE	OS3	PRE	298	D	22	22000001	50000000	-0,019109939	2
OS3PRE_298	OS3PRE	OS3	PRE	298	D	X	4000001	151000000	-0,009151015	2
OS4POST_104	OS4POST	OS4	POST	104	M	1	1000001	248000000	0.0189
OS4POST_104	OS4POST	OS4	POST	104	M	2	1000001	243000000	-0.0024
OS4POST_104	OS4POST	OS4	POST	104	M	3	1000001	197000000	0.0368
OS4POST_104	OS4POST	OS4	POST	104	M	4	2000001	191000000	0.0197
OS4POST_104	OS4POST	OS4	POST	104	M	5	1000001	180000000	-0.0042
OS4POST_104	OS4POST	OS4	POST	104	M	6	1000001	170000000	-0.0116
OS4POST_104	OS4POST	OS4	POST	104	M	7	1000001	159000000	-0.0021
OS4POST_104	OS4POST	OS4	POST	104	M	8	1000001	145000000	0.0163
OS4POST_104	OS4POST	OS4	POST	104	M	9	1000001	141000000	0.0074
OS4POST_104	OS4POST	OS4	POST	104	M	10	1000001	135000000	0.0066
OS4POST_104	OS4POST	OS4	POST	104	M	11	2000001	134000000	0.0327
OS4POST_104	OS4POST	OS4	POST	104	M	12	1000001	132000000	0.0151
OS4POST_104	OS4POST	OS4	POST	104	M	13	20000001	114000000	-0.0258
OS4POST_104	OS4POST	OS4	POST	104	M	14	21000001	106000000	-0.035
OS4POST_104	OS4POST	OS4	POST	104	M	15	25000001	102000000	0.0166
OS4POST_104	OS4POST	OS4	POST	104	M	16	1000001	90000000	0.0017
OS4POST_104	OS4POST	OS4	POST	104	M	17	1000001	81000000	-0.0454
OS4POST_104	OS4POST	OS4	POST	104	M	18	1000001	78000000	0.0162
OS4POST_104	OS4POST	OS4	POST	104	M	19	1000001	59000000	-0.0853
OS4POST_104	OS4POST	OS4	POST	104	M	20	1000001	61000000	0.0068
OS4POST_104	OS4POST	OS4	POST	104	M	21	16000001	48000000	-0.0486
OS4POST_104	OS4POST	OS4	POST	104	M	22	22000001	50000000	-0.0506
OS4POST_104	OS4POST	OS4	POST	104	M	X	4000001	151000000	0.0461
OS4POST_137	OS4POST	OS4	POST	137	M	1	1000001	248000000	0.0054
OS4POST_137	OS4POST	OS4	POST	137	M	2	1000001	243000000	0.0243
OS4POST_137	OS4POST	OS4	POST	137	M	3	1000001	197000000	-0.0089
OS4POST_137	OS4POST	OS4	POST	137	M	4	2000001	191000000	0.0081
OS4POST_137	OS4POST	OS4	POST	137	M	5	1000001	180000000	-0.0055
OS4POST_137	OS4POST	OS4	POST	137	M	6	1000001	170000000	0.0061
OS4POST_137	OS4POST	OS4	POST	137	M	7	1000001	159000000	-0.0048
OS4POST_137	OS4POST	OS4	POST	137	M	8	1000001	145000000	0.0367
OS4POST_137	OS4POST	OS4	POST	137	M	9	1000001	141000000	0.0279
OS4POST_137	OS4POST	OS4	POST	137	M	10	1000001	135000000	-0.0279
OS4POST_137	OS4POST	OS4	POST	137	M	11	2000001	134000000	-0.0113
OS4POST_137	OS4POST	OS4	POST	137	M	12	1000001	132000000	-0.0133
OS4POST_137	OS4POST	OS4	POST	137	M	13	20000001	114000000	0.0124
OS4POST_137	OS4POST	OS4	POST	137	M	14	21000001	106000000	0.0065
OS4POST_137	OS4POST	OS4	POST	137	M	15	25000001	102000000	0.0134
OS4POST_137	OS4POST	OS4	POST	137	M	16	1000001	90000000	0.0236
OS4POST_137	OS4POST	OS4	POST	137	M	17	1000001	81000000	-0.0334
OS4POST_137	OS4POST	OS4	POST	137	M	18	1000001	78000000	-0.003
OS4POST_137	OS4POST	OS4	POST	137	M	19	1000001	59000000	-0.1429
OS4POST_137	OS4POST	OS4	POST	137	M	20	1000001	61000000	0.0456
OS4POST_137	OS4POST	OS4	POST	137	M	21	16000001	48000000	-0.0715
OS4POST_137	OS4POST	OS4	POST	137	M	22	22000001	50000000	-0.0408
OS4POST_137	OS4POST	OS4	POST	137	M	X	4000001	151000000	0.0169
OS4POST_178	OS4POST	OS4	POST	178	D	1	1000001	248000000	0.0214
OS4POST_178	OS4POST	OS4	POST	178	D	2	1000001	243000000	0.0163
OS4POST_178	OS4POST	OS4	POST	178	D	3	1000001	197000000	-0.0031
OS4POST_178	OS4POST	OS4	POST	178	D	4	2000001	191000000	0.0602
OS4POST_178	OS4POST	OS4	POST	178	D	5	1000001	180000000	0.0209
OS4POST_178	OS4POST	OS4	POST	178	D	6	1000001	170000000	-0.0267
OS4POST_178	OS4POST	OS4	POST	178	D	7	1000001	159000000	-0.0619
OS4POST_178	OS4POST	OS4	POST	178	D	8	1000001	145000000	-0.0152
OS4POST_178	OS4POST	OS4	POST	178	D	9	1000001	141000000	0.0727
OS4POST_178	OS4POST	OS4	POST	178	D	10	1000001	135000000	-0.0282
OS4POST_178	OS4POST	OS4	POST	178	D	11	2000001	134000000	-0.0321
OS4POST_178	OS4POST	OS4	POST	178	D	12	1000001	132000000	-0.056
OS4POST_178	OS4POST	OS4	POST	178	D	13	20000001	114000000	-0.0193
OS4POST_178	OS4POST	OS4	POST	178	D	14	21000001	106000000	-0.0188
OS4POST_178	OS4POST	OS4	POST	178	D	15	25000001	102000000	0.0059
OS4POST_178	OS4POST	OS4	POST	178	D	16	1000001	90000000	0.0877
OS4POST_178	OS4POST	OS4	POST	178	D	17	1000001	81000000	-0.1251
OS4POST_178	OS4POST	OS4	POST	178	D	18	1000001	78000000	0.0387
OS4POST_178	OS4POST	OS4	POST	178	D	19	1000001	59000000	-0.1002
OS4POST_178	OS4POST	OS4	POST	178	D	20	1000001	61000000	0.0727
OS4POST_178	OS4POST	OS4	POST	178	D	21	16000001	48000000	0.0658
OS4POST_178	OS4POST	OS4	POST	178	D	22	22000001	50000000	-0.0885
OS4POST_178	OS4POST	OS4	POST	178	D	X	4000001	151000000	0.1067
OS4POST_290	OS4POST	OS4	POST	290	M	1	1000001	248000000	-0.0149
OS4POST_290	OS4POST	OS4	POST	290	M	2	1000001	243000000	0.0105
OS4POST_290	OS4POST	OS4	POST	290	M	3	1000001	197000000	0.0216
OS4POST_290	OS4POST	OS4	POST	290	M	4	2000001	191000000	-0.0125
OS4POST_290	OS4POST	OS4	POST	290	M	5	1000001	180000000	0.0346
OS4POST_290	OS4POST	OS4	POST	290	M	6	1000001	170000000	0.0099
OS4POST_290	OS4POST	OS4	POST	290	M	7	1000001	159000000	0.0102
OS4POST_290	OS4POST	OS4	POST	290	M	8	1000001	76000000	-0.0336
OS4POST_290	OS4POST	OS4	POST	290	M	8	76000001	145000000	0.0874
OS4POST_290	OS4POST	OS4	POST	290	M	9	1000001	141000000	0.0211
OS4POST_290	OS4POST	OS4	POST	290	M	10	1000001	135000000	-0.001
OS4POST_290	OS4POST	OS4	POST	290	M	11	2000001	134000000	-0.0194
OS4POST_290	OS4POST	OS4	POST	290	M	12	1000001	132000000	-0.0194
OS4POST_290	OS4POST	OS4	POST	290	M	13	20000001	114000000	-0.0045
OS4POST_290	OS4POST	OS4	POST	290	M	14	21000001	106000000	-0.0073
OS4POST_290	OS4POST	OS4	POST	290	M	15	25000001	102000000	-0.0332
OS4POST_290	OS4POST	OS4	POST	290	M	16	1000001	90000000	0.0026
OS4POST_290	OS4POST	OS4	POST	290	M	17	1000001	81000000	-0.0165
OS4POST_290	OS4POST	OS4	POST	290	M	18	1000001	78000000	-0.0256
OS4POST_290	OS4POST	OS4	POST	290	M	19	1000001	59000000	-0.112
OS4POST_290	OS4POST	OS4	POST	290	M	20	1000001	61000000	0.0037
OS4POST_290	OS4POST	OS4	POST	290	M	21	16000001	48000000	0.0216
OS4POST_290	OS4POST	OS4	POST	290	M	22	22000001	50000000	0.0333
OS4POST_290	OS4POST	OS4	POST	290	M	X	4000001	151000000	0.0263
OS4POST_303	OS4POST	OS4	POST	303	D	1	1000001	248000000	0.0063
OS4POST_303	OS4POST	OS4	POST	303	D	2	1000001	243000000	-0.0117
OS4POST_303	OS4POST	OS4	POST	303	D	3	1000001	197000000	0.0101
OS4POST_303	OS4POST	OS4	POST	303	D	4	2000001	191000000	0.0177
OS4POST_303	OS4POST	OS4	POST	303	D	5	1000001	180000000	0.0251
OS4POST_303	OS4POST	OS4	POST	303	D	6	1000001	170000000	0.023
OS4POST_303	OS4POST	OS4	POST	303	D	7	1000001	159000000	-0.0069
OS4POST_303	OS4POST	OS4	POST	303	D	8	1000001	145000000	0.0158
OS4POST_303	OS4POST	OS4	POST	303	D	9	1000001	141000000	-0.0009
OS4POST_303	OS4POST	OS4	POST	303	D	10	1000001	95000000	-0.0729
OS4POST_303	OS4POST	OS4	POST	303	D	10	95000001	135000000	0.1195
OS4POST_303	OS4POST	OS4	POST	303	D	11	2000001	134000000	-0.0022
OS4POST_303	OS4POST	OS4	POST	303	D	12	1000001	132000000	-0.0339
OS4POST_303	OS4POST	OS4	POST	303	D	13	20000001	114000000	0.0239
OS4POST_303	OS4POST	OS4	POST	303	D	14	21000001	106000000	-0.0132
OS4POST_303	OS4POST	OS4	POST	303	D	15	25000001	102000000	-0.034
OS4POST_303	OS4POST	OS4	POST	303	D	16	1000001	90000000	0.0257
OS4POST_303	OS4POST	OS4	POST	303	D	17	1000001	81000000	-0.0422
OS4POST_303	OS4POST	OS4	POST	303	D	18	1000001	78000000	0.002
OS4POST_303	OS4POST	OS4	POST	303	D	19	1000001	59000000	-0.0618
OS4POST_303	OS4POST	OS4	POST	303	D	20	1000001	61000000	0.0118
OS4POST_303	OS4POST	OS4	POST	303	D	21	16000001	48000000	0.0123
OS4POST_303	OS4POST	OS4	POST	303	D	22	22000001	50000000	-0.0512
OS4POST_303	OS4POST	OS4	POST	303	D	X	4000001	151000000	0.0062
OS4POST_304	OS4POST	OS4	POST	304	D	1	1000001	248000000	-0.007
OS4POST_304	OS4POST	OS4	POST	304	D	2	1000001	243000000	0.0171
OS4POST_304	OS4POST	OS4	POST	304	D	3	1000001	197000000	0.01
OS4POST_304	OS4POST	OS4	POST	304	D	4	2000001	191000000	0.0112
OS4POST_304	OS4POST	OS4	POST	304	D	5	1000001	180000000	0.0191
OS4POST_304	OS4POST	OS4	POST	304	D	6	1000001	170000000	0.0043
OS4POST_304	OS4POST	OS4	POST	304	D	7	1000001	80000000	0.0165
OS4POST_304	OS4POST	OS4	POST	304	D	7	80000001	159000000	-0.1018
OS4POST_304	OS4POST	OS4	POST	304	D	8	1000001	73000000	-0.0501
OS4POST_304	OS4POST	OS4	POST	304	D	8	73000001	145000000	0.0933
OS4POST_304	OS4POST	OS4	POST	304	D	9	1000001	141000000	-0.0081
OS4POST_304	OS4POST	OS4	POST	304	D	10	1000001	135000000	0.0026
OS4POST_304	OS4POST	OS4	POST	304	D	11	2000001	134000000	0.0076
OS4POST_304	OS4POST	OS4	POST	304	D	12	1000001	132000000	0.0149
OS4POST_304	OS4POST	OS4	POST	304	D	13	20000001	114000000	0.0401
OS4POST_304	OS4POST	OS4	POST	304	D	14	21000001	106000000	-0.0047
OS4POST_304	OS4POST	OS4	POST	304	D	15	25000001	102000000	0.005
OS4POST_304	OS4POST	OS4	POST	304	D	16	1000001	90000000	0.0801
OS4POST_304	OS4POST	OS4	POST	304	D	17	1000001	81000000	-0.0616
OS4POST_304	OS4POST	OS4	POST	304	D	18	1000001	78000000	-0.0219
OS4POST_304	OS4POST	OS4	POST	304	D	19	1000001	59000000	-0.1526
OS4POST_304	OS4POST	OS4	POST	304	D	20	1000001	61000000	-0.0552
OS4POST_304	OS4POST	OS4	POST	304	D	21	16000001	48000000	-0.0162
OS4POST_304	OS4POST	OS4	POST	304	D	22	22000001	50000000	0.0169
OS4POST_304	OS4POST	OS4	POST	304	D	X	4000001	151000000	0.0585
OS4POST_583	OS4POST	OS4	POST	583	M	1	1000001	248000000	-0.4893
OS4POST_583	OS4POST	OS4	POST	583	M	2	1000001	71000000	-0.3197
OS4POST_583	OS4POST	OS4	POST	583	M	2	71000001	243000000	-0.5226
OS4POST_583	OS4POST	OS4	POST	583	M	3	1000001	58000000	0.3213
OS4POST_583	OS4POST	OS4	POST	583	M	3	58000001	133000000	0.5322
OS4POST_583	OS4POST	OS4	POST	583	M	3	133000001	197000000	0.3031
OS4POST_583	OS4POST	OS4	POST	583	M	4	2000001	79000000	0.0617
OS4POST_583	OS4POST	OS4	POST	583	M	4	79000001	191000000	0.3169
OS4POST_583	OS4POST	OS4	POST	583	M	5	1000001	116000000	-0.0135
OS4POST_583	OS4POST	OS4	POST	583	M	5	116000001	180000000	-0.3873
OS4POST_583	OS4POST	OS4	POST	583	M	6	1000001	170000000	-0.2005
OS4POST_583	OS4POST	OS4	POST	583	M	7	1000001	76000000	-0.569
OS4POST_583	OS4POST	OS4	POST	583	M	7	77000001	159000000	0.0206
OS4POST_583	OS4POST	OS4	POST	583	M	8	1000001	145000000	-0.1433
OS4POST_583	OS4POST	OS4	POST	583	M	9	1000001	87000000	0.4835
OS4POST_583	OS4POST	OS4	POST	583	M	9	87000001	141000000	0.2345
OS4POST_583	OS4POST	OS4	POST	583	M	10	1000001	135000000	0.3257
OS4POST_583	OS4POST	OS4	POST	583	M	11	2000001	59000000	-0.7442
OS4POST_583	OS4POST	OS4	POST	583	M	11	59000001	134000000	-0.2045
OS4POST_583	OS4POST	OS4	POST	583	M	12	1000001	14000000	-0.082
OS4POST_583	OS4POST	OS4	POST	583	M	12	14000001	132000000	0.3278
OS4POST_583	OS4POST	OS4	POST	583	M	13	20000001	114000000	0.2741
OS4POST_583	OS4POST	OS4	POST	583	M	14	21000001	106000000	-0.158
OS4POST_583	OS4POST	OS4	POST	583	M	15	25000001	102000000	0.2058
OS4POST_583	OS4POST	OS4	POST	583	M	16	1000001	90000000	-0.3701
OS4POST_583	OS4POST	OS4	POST	583	M	17	1000001	46000000	0.0107
OS4POST_583	OS4POST	OS4	POST	583	M	17	46000001	81000000	0.3861
OS4POST_583	OS4POST	OS4	POST	583	M	18	1000001	78000000	0.1108
OS4POST_583	OS4POST	OS4	POST	583	M	19	1000001	59000000	-0.1145
OS4POST_583	OS4POST	OS4	POST	583	M	20	1000001	61000000	0.55
OS4POST_583	OS4POST	OS4	POST	583	M	21	16000001	48000000	0.4166
OS4POST_583	OS4POST	OS4	POST	583	M	22	22000001	50000000	-0.1563
OS4POST_583	OS4POST	OS4	POST	583	M	X	4000001	151000000	0.0809
OS4POST_629	OS4POST	OS4	POST	629	M	1	1000001	248000000	0.0008
OS4POST_629	OS4POST	OS4	POST	629	M	2	1000001	243000000	0.0022
OS4POST_629	OS4POST	OS4	POST	629	M	3	1000001	197000000	-0.0128
OS4POST_629	OS4POST	OS4	POST	629	M	4	2000001	191000000	0.0245
OS4POST_629	OS4POST	OS4	POST	629	M	5	1000001	180000000	0.0317
OS4POST_629	OS4POST	OS4	POST	629	M	6	1000001	170000000	0.0341
OS4POST_629	OS4POST	OS4	POST	629	M	7	1000001	159000000	-0.0328
OS4POST_629	OS4POST	OS4	POST	629	M	8	1000001	145000000	0.0155
OS4POST_629	OS4POST	OS4	POST	629	M	9	1000001	141000000	0.0071
OS4POST_629	OS4POST	OS4	POST	629	M	10	1000001	135000000	-0.028
OS4POST_629	OS4POST	OS4	POST	629	M	11	2000001	134000000	-0.0049
OS4POST_629	OS4POST	OS4	POST	629	M	12	1000001	132000000	0.0042
OS4POST_629	OS4POST	OS4	POST	629	M	13	20000001	114000000	0.0312
OS4POST_629	OS4POST	OS4	POST	629	M	14	21000001	106000000	0.0055
OS4POST_629	OS4POST	OS4	POST	629	M	15	25000001	102000000	-0.0335
OS4POST_629	OS4POST	OS4	POST	629	M	16	1000001	90000000	0.0163
OS4POST_629	OS4POST	OS4	POST	629	M	17	1000001	81000000	0.0404
OS4POST_629	OS4POST	OS4	POST	629	M	18	1000001	78000000	0.0027
OS4POST_629	OS4POST	OS4	POST	629	M	19	1000001	59000000	-0.039
OS4POST_629	OS4POST	OS4	POST	629	M	20	1000001	61000000	0.003
OS4POST_629	OS4POST	OS4	POST	629	M	21	16000001	48000000	0.0055
OS4POST_629	OS4POST	OS4	POST	629	M	22	22000001	50000000	-0.0385
OS4POST_629	OS4POST	OS4	POST	629	M	X	4000001	151000000	0.046
OS4POST_666	OS4POST	OS4	POST	666	M	1	1000001	248000000	0.0132
OS4POST_666	OS4POST	OS4	POST	666	M	2	1000001	243000000	0.01
OS4POST_666	OS4POST	OS4	POST	666	M	3	1000001	197000000	-0.0056
OS4POST_666	OS4POST	OS4	POST	666	M	4	2000001	191000000	0.0122
OS4POST_666	OS4POST	OS4	POST	666	M	5	1000001	180000000	0.003
OS4POST_666	OS4POST	OS4	POST	666	M	6	1000001	170000000	0.0017
OS4POST_666	OS4POST	OS4	POST	666	M	7	1000001	159000000	0.0014
OS4POST_666	OS4POST	OS4	POST	666	M	8	1000001	145000000	-0.0037
OS4POST_666	OS4POST	OS4	POST	666	M	9	1000001	141000000	0.0099
OS4POST_666	OS4POST	OS4	POST	666	M	10	1000001	135000000	-0.0245
OS4POST_666	OS4POST	OS4	POST	666	M	11	2000001	134000000	-0.0139
OS4POST_666	OS4POST	OS4	POST	666	M	12	1000001	132000000	0.0038
OS4POST_666	OS4POST	OS4	POST	666	M	13	20000001	114000000	0.0155
OS4POST_666	OS4POST	OS4	POST	666	M	14	21000001	106000000	-0.0107
OS4POST_666	OS4POST	OS4	POST	666	M	15	25000001	102000000	-0.0152
OS4POST_666	OS4POST	OS4	POST	666	M	16	1000001	90000000	0.0319
OS4POST_666	OS4POST	OS4	POST	666	M	17	1000001	81000000	-0.0534
OS4POST_666	OS4POST	OS4	POST	666	M	18	1000001	78000000	0.0236
OS4POST_666	OS4POST	OS4	POST	666	M	19	1000001	59000000	-0.0569
OS4POST_666	OS4POST	OS4	POST	666	M	20	1000001	61000000	0.0298
OS4POST_666	OS4POST	OS4	POST	666	M	21	16000001	48000000	0.0479
OS4POST_666	OS4POST	OS4	POST	666	M	22	22000001	50000000	-0.0429
OS4POST_666	OS4POST	OS4	POST	666	M	X	4000001	151000000	0.0083
OS4POST_714	OS4POST	OS4	POST	714	D	1	1000001	248000000	0.0014
OS4POST_714	OS4POST	OS4	POST	714	D	2	1000001	243000000	0.0089
OS4POST_714	OS4POST	OS4	POST	714	D	3	1000001	197000000	0.0118
OS4POST_714	OS4POST	OS4	POST	714	D	4	2000001	191000000	0.005
OS4POST_714	OS4POST	OS4	POST	714	D	5	1000001	180000000	0.0011
OS4POST_714	OS4POST	OS4	POST	714	D	6	1000001	170000000	-0.0021
OS4POST_714	OS4POST	OS4	POST	714	D	7	1000001	159000000	0.0173
OS4POST_714	OS4POST	OS4	POST	714	D	8	1000001	145000000	0.0126
OS4POST_714	OS4POST	OS4	POST	714	D	9	1000001	141000000	0.0047
OS4POST_714	OS4POST	OS4	POST	714	D	10	1000001	135000000	-0.0171
OS4POST_714	OS4POST	OS4	POST	714	D	11	2000001	134000000	-0.0075
OS4POST_714	OS4POST	OS4	POST	714	D	12	1000001	132000000	0.008
OS4POST_714	OS4POST	OS4	POST	714	D	13	20000001	114000000	0.0298
OS4POST_714	OS4POST	OS4	POST	714	D	14	21000001	106000000	0.0231
OS4POST_714	OS4POST	OS4	POST	714	D	15	25000001	102000000	-0.0038
OS4POST_714	OS4POST	OS4	POST	714	D	16	1000001	90000000	-0.0317
OS4POST_714	OS4POST	OS4	POST	714	D	17	1000001	81000000	-0.0363
OS4POST_714	OS4POST	OS4	POST	714	D	18	1000001	78000000	0.0083
OS4POST_714	OS4POST	OS4	POST	714	D	19	1000001	59000000	-0.1807
OS4POST_714	OS4POST	OS4	POST	714	D	20	1000001	61000000	-0.0259
OS4POST_714	OS4POST	OS4	POST	714	D	21	16000001	48000000	0.0036
OS4POST_714	OS4POST	OS4	POST	714	D	22	22000001	50000000	-0.0666
OS4POST_714	OS4POST	OS4	POST	714	D	X	4000001	151000000	0.002
OS4POST_792	OS4POST	OS4	POST	792	D	1	1000001	248000000	-0.0224
OS4POST_792	OS4POST	OS4	POST	792	D	2	1000001	243000000	0.0147
OS4POST_792	OS4POST	OS4	POST	792	D	3	1000001	197000000	0.0076
OS4POST_792	OS4POST	OS4	POST	792	D	4	2000001	191000000	-0.0005
OS4POST_792	OS4POST	OS4	POST	792	D	5	1000001	180000000	0.0082
OS4POST_792	OS4POST	OS4	POST	792	D	6	1000001	170000000	0.0029
OS4POST_792	OS4POST	OS4	POST	792	D	7	1000001	159000000	0.0207
OS4POST_792	OS4POST	OS4	POST	792	D	8	1000001	145000000	0.0254
OS4POST_792	OS4POST	OS4	POST	792	D	9	1000001	141000000	0.0239
OS4POST_792	OS4POST	OS4	POST	792	D	10	1000001	135000000	-0.023
OS4POST_792	OS4POST	OS4	POST	792	D	11	2000001	134000000	-0.0204
OS4POST_792	OS4POST	OS4	POST	792	D	12	1000001	132000000	-0.0063
OS4POST_792	OS4POST	OS4	POST	792	D	13	20000001	114000000	0.0145
OS4POST_792	OS4POST	OS4	POST	792	D	14	21000001	106000000	0.0047
OS4POST_792	OS4POST	OS4	POST	792	D	15	25000001	102000000	-0.0215
OS4POST_792	OS4POST	OS4	POST	792	D	16	1000001	90000000	0.0084
OS4POST_792	OS4POST	OS4	POST	792	D	17	1000001	81000000	-0.0651
OS4POST_792	OS4POST	OS4	POST	792	D	18	1000001	78000000	0.0218
OS4POST_792	OS4POST	OS4	POST	792	D	19	1000001	59000000	-0.0935
OS4POST_792	OS4POST	OS4	POST	792	D	20	1000001	61000000	0.0467
OS4POST_792	OS4POST	OS4	POST	792	D	21	16000001	48000000	-0.0261
OS4POST_792	OS4POST	OS4	POST	792	D	22	22000001	50000000	-0.1013
OS4POST_792	OS4POST	OS4	POST	792	D	X	4000001	151000000	0.0377
OS4POST_990	OS4POST	OS4	POST	990	M	1	1000001	248000000	-0.0266
OS4POST_990	OS4POST	OS4	POST	990	M	2	1000001	243000000	0.0028
OS4POST_990	OS4POST	OS4	POST	990	M	3	1000001	197000000	0.0122
OS4POST_990	OS4POST	OS4	POST	990	M	4	2000001	191000000	0.0305
OS4POST_990	OS4POST	OS4	POST	990	M	5	1000001	14000000	-0.1652
OS4POST_990	OS4POST	OS4	POST	990	M	5	14000001	180000000	0.0214
OS4POST_990	OS4POST	OS4	POST	990	M	6	1000001	170000000	0.0364
OS4POST_990	OS4POST	OS4	POST	990	M	7	1000001	159000000	0.0108
OS4POST_990	OS4POST	OS4	POST	990	M	8	1000001	145000000	0.0213
OS4POST_990	OS4POST	OS4	POST	990	M	9	1000001	141000000	0.0088
OS4POST_990	OS4POST	OS4	POST	990	M	10	1000001	135000000	0.0009
OS4POST_990	OS4POST	OS4	POST	990	M	11	2000001	134000000	0.0003
OS4POST_990	OS4POST	OS4	POST	990	M	12	1000001	132000000	0.0209
OS4POST_990	OS4POST	OS4	POST	990	M	13	20000001	114000000	-0.0381
OS4POST_990	OS4POST	OS4	POST	990	M	14	21000001	106000000	-0.0092
OS4POST_990	OS4POST	OS4	POST	990	M	15	25000001	102000000	0.0051
OS4POST_990	OS4POST	OS4	POST	990	M	16	1000001	90000000	0.0152
OS4POST_990	OS4POST	OS4	POST	990	M	17	1000001	81000000	-0.0793
OS4POST_990	OS4POST	OS4	POST	990	M	18	1000001	78000000	0.0107
OS4POST_990	OS4POST	OS4	POST	990	M	19	1000001	59000000	-0.122
OS4POST_990	OS4POST	OS4	POST	990	M	20	1000001	61000000	0.0226
OS4POST_990	OS4POST	OS4	POST	990	M	21	16000001	48000000	-0.0509
OS4POST_990	OS4POST	OS4	POST	990	M	22	22000001	50000000	-0.0349
OS4POST_990	OS4POST	OS4	POST	990	M	X	4000001	151000000	0.0312
OS4POST_1149	OS4POST	OS4	POST	1149	M	1	1000001	248000000	-0.006
OS4POST_1149	OS4POST	OS4	POST	1149	M	2	1000001	243000000	0.0297
OS4POST_1149	OS4POST	OS4	POST	1149	M	3	1000001	197000000	-0.006
OS4POST_1149	OS4POST	OS4	POST	1149	M	4	2000001	191000000	-0.0025
OS4POST_1149	OS4POST	OS4	POST	1149	M	5	1000001	180000000	-0.0094
OS4POST_1149	OS4POST	OS4	POST	1149	M	6	1000001	170000000	0.0201
OS4POST_1149	OS4POST	OS4	POST	1149	M	7	1000001	159000000	0.0149
OS4POST_1149	OS4POST	OS4	POST	1149	M	8	1000001	145000000	0.0011
OS4POST_1149	OS4POST	OS4	POST	1149	M	9	1000001	141000000	0.0292
OS4POST_1149	OS4POST	OS4	POST	1149	M	10	1000001	135000000	-0.0265
OS4POST_1149	OS4POST	OS4	POST	1149	M	11	2000001	134000000	0.0121
OS4POST_1149	OS4POST	OS4	POST	1149	M	12	1000001	132000000	-0.0299
OS4POST_1149	OS4POST	OS4	POST	1149	M	13	20000001	114000000	0.0175
OS4POST_1149	OS4POST	OS4	POST	1149	M	14	21000001	106000000	0.0285
OS4POST_1149	OS4POST	OS4	POST	1149	M	15	25000001	102000000	-0.0247
OS4POST_1149	OS4POST	OS4	POST	1149	M	16	1000001	90000000	0.0313
OS4POST_1149	OS4POST	OS4	POST	1149	M	17	1000001	81000000	-0.0411
OS4POST_1149	OS4POST	OS4	POST	1149	M	18	1000001	78000000	0.0374
OS4POST_1149	OS4POST	OS4	POST	1149	M	19	1000001	59000000	-0.1797
OS4POST_1149	OS4POST	OS4	POST	1149	M	20	1000001	61000000	0.0444
OS4POST_1149	OS4POST	OS4	POST	1149	M	21	16000001	48000000	-0.0032
OS4POST_1149	OS4POST	OS4	POST	1149	M	22	22000001	50000000	-0.0415
OS4POST_1149	OS4POST	OS4	POST	1149	M	X	4000001	151000000	0.0064
OS4PRE_684	OS4PRE	OS4	PRE	684	D	1	1000001	54000000	-0.0933
OS4PRE_684	OS4PRE	OS4	PRE	684	D	1	54000001	199000000	0.0947
OS4PRE_684	OS4PRE	OS4	PRE	684	D	1	199000001	248000000	-0.0431
OS4PRE_684	OS4PRE	OS4	PRE	684	D	2	1000001	243000000	0.019
OS4PRE_684	OS4PRE	OS4	PRE	684	D	3	1000001	19000000	0.0398
OS4PRE_684	OS4PRE	OS4	PRE	684	D	3	19000001	197000000	-0.0852
OS4PRE_684	OS4PRE	OS4	PRE	684	D	4	2000001	42000000	0.0383
OS4PRE_684	OS4PRE	OS4	PRE	684	D	4	42000001	185000000	-0.0679
OS4PRE_684	OS4PRE	OS4	PRE	684	D	4	185000001	191000000	0.2044
OS4PRE_684	OS4PRE	OS4	PRE	684	D	5	1000001	180000000	0.0057
OS4PRE_684	OS4PRE	OS4	PRE	684	D	6	1000001	95000000	0.0276
OS4PRE_684	OS4PRE	OS4	PRE	684	D	6	96000001	170000000	-0.0711
OS4PRE_684	OS4PRE	OS4	PRE	684	D	7	1000001	159000000	0.0444
OS4PRE_684	OS4PRE	OS4	PRE	684	D	8	1000001	145000000	0.0291
OS4PRE_684	OS4PRE	OS4	PRE	684	D	9	1000001	126000000	0.0698
OS4PRE_684	OS4PRE	OS4	PRE	684	D	9	126000001	141000000	-0.0962
OS4PRE_684	OS4PRE	OS4	PRE	684	D	10	1000001	135000000	-0.0426
OS4PRE_684	OS4PRE	OS4	PRE	684	D	11	2000001	134000000	0.0631
OS4PRE_684	OS4PRE	OS4	PRE	684	D	12	1000001	132000000	-0.058
OS4PRE_684	OS4PRE	OS4	PRE	684	D	13	20000001	114000000	0.0378
OS4PRE_684	OS4PRE	OS4	PRE	684	D	14	21000001	106000000	0.0261
OS4PRE_684	OS4PRE	OS4	PRE	684	D	15	25000001	102000000	0.0342
OS4PRE_684	OS4PRE	OS4	PRE	684	D	16	1000001	90000000	0.016
OS4PRE_684	OS4PRE	OS4	PRE	684	D	17	1000001	81000000	0.0662
OS4PRE_684	OS4PRE	OS4	PRE	684	D	18	1000001	78000000	-0.0924
OS4PRE_684	OS4PRE	OS4	PRE	684	D	19	1000001	59000000	-0.1963
OS4PRE_684	OS4PRE	OS4	PRE	684	D	20	1000001	61000000	0.0061
OS4PRE_684	OS4PRE	OS4	PRE	684	D	21	16000001	48000000	0.0173
OS4PRE_684	OS4PRE	OS4	PRE	684	D	22	22000001	50000000	0.0148
OS4PRE_684	OS4PRE	OS4	PRE	684	D	X	4000001	78000000	0.094
OS4PRE_684	OS4PRE	OS4	PRE	684	D	X	78000001	151000000	0.2297
OS4PRE_1788	OS4PRE	OS4	PRE	1788	D	1	1000001	248000000	-0.0259
OS4PRE_1788	OS4PRE	OS4	PRE	1788	D	2	1000001	243000000	0.0218
OS4PRE_1788	OS4PRE	OS4	PRE	1788	D	3	1000001	197000000	0.0447
OS4PRE_1788	OS4PRE	OS4	PRE	1788	D	4	2000001	191000000	0.0017
OS4PRE_1788	OS4PRE	OS4	PRE	1788	D	5	1000001	180000000	-0.0219
OS4PRE_1788	OS4PRE	OS4	PRE	1788	D	6	1000001	170000000	0.0158
OS4PRE_1788	OS4PRE	OS4	PRE	1788	D	7	1000001	159000000	0.0136
OS4PRE_1788	OS4PRE	OS4	PRE	1788	D	8	1000001	145000000	0.0038
OS4PRE_1788	OS4PRE	OS4	PRE	1788	D	9	1000001	141000000	0.0246
OS4PRE_1788	OS4PRE	OS4	PRE	1788	D	10	1000001	135000000	-0.0226
OS4PRE_1788	OS4PRE	OS4	PRE	1788	D	11	2000001	134000000	-0.012
OS4PRE_1788	OS4PRE	OS4	PRE	1788	D	12	1000001	132000000	-0.0182
OS4PRE_1788	OS4PRE	OS4	PRE	1788	D	13	20000001	114000000	0.0206
OS4PRE_1788	OS4PRE	OS4	PRE	1788	D	14	21000001	106000000	0.0319
OS4PRE_1788	OS4PRE	OS4	PRE	1788	D	15	25000001	102000000	-0.0482
OS4PRE_1788	OS4PRE	OS4	PRE	1788	D	16	1000001	90000000	0.009
OS4PRE_1788	OS4PRE	OS4	PRE	1788	D	17	1000001	81000000	-0.077
OS4PRE_1788	OS4PRE	OS4	PRE	1788	D	18	1000001	78000000	0.0062
OS4PRE_1788	OS4PRE	OS4	PRE	1788	D	19	1000001	59000000	-0.1484
OS4PRE_1788	OS4PRE	OS4	PRE	1788	D	20	1000001	61000000	0.0424
OS4PRE_1788	OS4PRE	OS4	PRE	1788	D	21	16000001	48000000	0.0071
OS4PRE_1788	OS4PRE	OS4	PRE	1788	D	22	22000001	50000000	-0.0495
OS4PRE_1788	OS4PRE	OS4	PRE	1788	D	X	4000001	151000000	-0.0152
OS12PRE_106	OS12PRE	OS12	PRE	106	D	1	1000001	248000000	0.001575423
OS12PRE_106	OS12PRE	OS12	PRE	106	D	2	1000001	243000000	0.030931382
OS12PRE_106	OS12PRE	OS12	PRE	106	D	3	1000001	197000000	-0.022475746
OS12PRE_106	OS12PRE	OS12	PRE	106	D	4	2000001	191000000	-0.05192548
OS12PRE_106	OS12PRE	OS12	PRE	106	D	5	1000001	180000000	-0.020600242
OS12PRE_106	OS12PRE	OS12	PRE	106	D	6	1000001	170000000	-0.023298082
OS12PRE_106	OS12PRE	OS12	PRE	106	D	7	1000001	159000000	0.021445662
OS12PRE_106	OS12PRE	OS12	PRE	106	D	8	1000001	145000000	-0.017471037
OS12PRE_106	OS12PRE	OS12	PRE	106	D	9	1000001	141000000	0.009570839
OS12PRE_106	OS12PRE	OS12	PRE	106	D	10	1000001	135000000	-0.020380953
OS12PRE_106	OS12PRE	OS12	PRE	106	D	11	2000001	134000000	0.039785201
OS12PRE_106	OS12PRE	OS12	PRE	106	D	12	1000001	132000000	-0.017639832
OS12PRE_106	OS12PRE	OS12	PRE	106	D	13	20000001	114000000	-0.029155424
OS12PRE_106	OS12PRE	OS12	PRE	106	D	14	21000001	106000000	0.051678779
OS12PRE_106	OS12PRE	OS12	PRE	106	D	15	25000001	102000000	0.015110788
OS12PRE_106	OS12PRE	OS12	PRE	106	D	16	1000001	90000000	-0.009365976
OS12PRE_106	OS12PRE	OS12	PRE	106	D	17	1000001	81000000	-0.087586016
OS12PRE_106	OS12PRE	OS12	PRE	106	D	18	1000001	78000000	0.052690108
OS12PRE_106	OS12PRE	OS12	PRE	106	D	19	1000001	59000000	0.046189324
OS12PRE_106	OS12PRE	OS12	PRE	106	D	20	1000001	61000000	0.063103481
OS12PRE_106	OS12PRE	OS12	PRE	106	D	21	16000001	48000000	0.04815139
OS12PRE_106	OS12PRE	OS12	PRE	106	D	22	22000001	50000000	-0.072556019
OS12PRE_106	OS12PRE	OS12	PRE	106	D	X	4000001	151000000	0.113417471
OS12PRE_153	OS12PRE	OS12	PRE	153	D	1	1000001	248000000	-0.022570964
OS12PRE_153	OS12PRE	OS12	PRE	153	D	2	1000001	243000000	0.014817921
OS12PRE_153	OS12PRE	OS12	PRE	153	D	3	1000001	197000000	0.015295453
OS12PRE_153	OS12PRE	OS12	PRE	153	D	4	2000001	191000000	-0.048825128
OS12PRE_153	OS12PRE	OS12	PRE	153	D	5	1000001	180000000	0.006907624
OS12PRE_153	OS12PRE	OS12	PRE	153	D	6	1000001	170000000	-0.03265396
OS12PRE_153	OS12PRE	OS12	PRE	153	D	7	1000001	159000000	-0.017696097
OS12PRE_153	OS12PRE	OS12	PRE	153	D	8	1000001	145000000	-0.008925954
OS12PRE_153	OS12PRE	OS12	PRE	153	D	9	1000001	141000000	0.010533116
OS12PRE_153	OS12PRE	OS12	PRE	153	D	10	1000001	135000000	-0.044015183
OS12PRE_153	OS12PRE	OS12	PRE	153	D	11	2000001	134000000	0.051293579
OS12PRE_153	OS12PRE	OS12	PRE	153	D	12	1000001	132000000	0.043285179
OS12PRE_153	OS12PRE	OS12	PRE	153	D	13	20000001	114000000	0.016322652
OS12PRE_153	OS12PRE	OS12	PRE	153	D	14	21000001	106000000	0.047797929
OS12PRE_153	OS12PRE	OS12	PRE	153	D	15	25000001	102000000	-0.00201833
OS12PRE_153	OS12PRE	OS12	PRE	153	D	16	1000001	90000000	0.00162736
OS12PRE_153	OS12PRE	OS12	PRE	153	D	17	1000001	81000000	-0.054539643
OS12PRE_153	OS12PRE	OS12	PRE	153	D	18	1000001	78000000	0.02274553
OS12PRE_153	OS12PRE	OS12	PRE	153	D	19	1000001	59000000	0.039676999
OS12PRE_153	OS12PRE	OS12	PRE	153	D	20	1000001	61000000	0.011395848
OS12PRE_153	OS12PRE	OS12	PRE	153	D	21	16000001	48000000	-0.064494239
OS12PRE_153	OS12PRE	OS12	PRE	153	D	22	22000001	50000000	-0.005932362
OS12PRE_153	OS12PRE	OS12	PRE	153	D	X	4000001	151000000	0.11043542
OS12PRE_514	OS12PRE	OS12	PRE	514	M	1	1000001	248000000	-0.026026219
OS12PRE_514	OS12PRE	OS12	PRE	514	M	2	1000001	243000000	-0.020816647
OS12PRE_514	OS12PRE	OS12	PRE	514	M	3	1000001	197000000	0.036566549
OS12PRE_514	OS12PRE	OS12	PRE	514	M	4	2000001	191000000	-0.009071666
OS12PRE_514	OS12PRE	OS12	PRE	514	M	5	1000001	180000000	0.005684218
OS12PRE_514	OS12PRE	OS12	PRE	514	M	6	1000001	170000000	-0.030324007
OS12PRE_514	OS12PRE	OS12	PRE	514	M	7	1000001	159000000	-0.038062623
OS12PRE_514	OS12PRE	OS12	PRE	514	M	8	1000001	145000000	0.033966812
OS12PRE_514	OS12PRE	OS12	PRE	514	M	9	1000001	141000000	0.020793564
OS12PRE_514	OS12PRE	OS12	PRE	514	M	10	1000001	135000000	-0.003380234
OS12PRE_514	OS12PRE	OS12	PRE	514	M	11	2000001	134000000	0.015289682
OS12PRE_514	OS12PRE	OS12	PRE	514	M	12	1000001	132000000	-0.042357526
OS12PRE_514	OS12PRE	OS12	PRE	514	M	13	20000001	114000000	0.058546007
OS12PRE_514	OS12PRE	OS12	PRE	514	M	14	21000001	106000000	0.03669062
OS12PRE_514	OS12PRE	OS12	PRE	514	M	15	25000001	102000000	0.010622564
OS12PRE_514	OS12PRE	OS12	PRE	514	M	16	1000001	90000000	0.01605431
OS12PRE_514	OS12PRE	OS12	PRE	514	M	17	1000001	81000000	-0.063969098
OS12PRE_514	OS12PRE	OS12	PRE	514	M	18	1000001	78000000	-0.041493352
OS12PRE_514	OS12PRE	OS12	PRE	514	M	19	1000001	59000000	-0.03772359
OS12PRE_514	OS12PRE	OS12	PRE	514	M	20	1000001	61000000	0.074792196
OS12PRE_514	OS12PRE	OS12	PRE	514	M	21	16000001	48000000	0.015055965
OS12PRE_514	OS12PRE	OS12	PRE	514	M	22	22000001	50000000	-0.043619885
OS12PRE_514	OS12PRE	OS12	PRE	514	M	X	4000001	151000000	0.10960587
OS12PRE_741	OS12PRE	OS12	PRE	741	M	1	1000001	248000000	-0.056275205
OS12PRE_741	OS12PRE	OS12	PRE	741	M	2	1000001	243000000	-0.017623963
OS12PRE_741	OS12PRE	OS12	PRE	741	M	3	1000001	197000000	0.032469295
OS12PRE_741	OS12PRE	OS12	PRE	741	M	4	2000001	191000000	0.016686211
OS12PRE_741	OS12PRE	OS12	PRE	741	M	5	1000001	180000000	-0.023689053
OS12PRE_741	OS12PRE	OS12	PRE	741	M	6	1000001	170000000	-0.022588276
OS12PRE_741	OS12PRE	OS12	PRE	741	M	7	1000001	159000000	-0.04841396
OS12PRE_741	OS12PRE	OS12	PRE	741	M	8	1000001	145000000	0.040004491
OS12PRE_741	OS12PRE	OS12	PRE	741	M	9	1000001	141000000	0.004727712
OS12PRE_741	OS12PRE	OS12	PRE	741	M	10	1000001	135000000	-0.012208085
OS12PRE_741	OS12PRE	OS12	PRE	741	M	11	2000001	134000000	0.015836463
OS12PRE_741	OS12PRE	OS12	PRE	741	M	12	1000001	132000000	-0.019793776
OS12PRE_741	OS12PRE	OS12	PRE	741	M	13	20000001	114000000	0.036999357
OS12PRE_741	OS12PRE	OS12	PRE	741	M	14	21000001	106000000	0.024023758
OS12PRE_741	OS12PRE	OS12	PRE	741	M	15	25000001	102000000	-0.016976193
OS12PRE_741	OS12PRE	OS12	PRE	741	M	16	1000001	90000000	0.133713304
OS12PRE_741	OS12PRE	OS12	PRE	741	M	17	1000001	81000000	-0.014356258
OS12PRE_741	OS12PRE	OS12	PRE	741	M	18	1000001	78000000	0.004137649
OS12PRE_741	OS12PRE	OS12	PRE	741	M	19	1000001	59000000	0.015690751
OS12PRE_741	OS12PRE	OS12	PRE	741	M	20	1000001	61000000	-0.021069118
OS12PRE_741	OS12PRE	OS12	PRE	741	M	21	16000001	48000000	0.002479993
OS12PRE_741	OS12PRE	OS12	PRE	741	M	22	22000001	50000000	0.001373446
OS12PRE_741	OS12PRE	OS12	PRE	741	M	X	4000001	151000000	0.148104188
OS17POST_540	OS17POST	OS17	POST	540	M	1	1000001	248000000	-0.05224143
OS17POST_540	OS17POST	OS17	POST	540	M	2	1000001	243000000	0.080189318
OS17POST_540	OS17POST	OS17	POST	540	M	3	1000001	129000000	-0.10575676
OS17POST_540	OS17POST	OS17	POST	540	M	3	130000001	164000000	0.198856756
OS17POST_540	OS17POST	OS17	POST	540	M	3	164000001	197000000	-0.117692176
OS17POST_540	OS17POST	OS17	POST	540	M	4	2000001	97000000	-0.055621665
OS17POST_540	OS17POST	OS17	POST	540	M	4	97000001	191000000	0.147353986
OS17POST_540	OS17POST	OS17	POST	540	M	5	1000001	143000000	-0.096709619
OS17POST_540	OS17POST	OS17	POST	540	M	5	143000001	180000000	0.160721998
OS17POST_540	OS17POST	OS17	POST	540	M	6	1000001	170000000	-0.000898799
OS17POST_540	OS17POST	OS17	POST	540	M	7	1000001	159000000	-0.038391558
OS17POST_540	OS17POST	OS17	POST	540	M	8	1000001	145000000	0.075327436
OS17POST_540	OS17POST	OS17	POST	540	M	9	1000001	141000000	-0.002341494
OS17POST_540	OS17POST	OS17	POST	540	M	10	1000001	135000000	0.039547156
OS17POST_540	OS17POST	OS17	POST	540	M	11	2000001	134000000	0.091161014
OS17POST_540	OS17POST	OS17	POST	540	M	12	1000001	113000000	-0.133504114
OS17POST_540	OS17POST	OS17	POST	540	M	12	113000001	132000000	0.137312829
OS17POST_540	OS17POST	OS17	POST	540	M	13	20000001	114000000	-0.057220171
OS17POST_540	OS17POST	OS17	POST	540	M	14	21000001	106000000	0.021203289
OS17POST_540	OS17POST	OS17	POST	540	M	15	25000001	102000000	-0.128622034
OS17POST_540	OS17POST	OS17	POST	540	M	16	1000001	90000000	0.041732839
OS17POST_540	OS17POST	OS17	POST	540	M	17	1000001	81000000	0.007957906
OS17POST_540	OS17POST	OS17	POST	540	M	18	1000001	78000000	-0.072752226
OS17POST_540	OS17POST	OS17	POST	540	M	19	1000001	59000000	-0.116804919
OS17POST_540	OS17POST	OS17	POST	540	M	20	1000001	61000000	0.067730204
OS17POST_540	OS17POST	OS17	POST	540	M	21	16000001	48000000	0.061445824
OS17POST_540	OS17POST	OS17	POST	540	M	22	22000001	50000000	-0.207510041
OS17POST_540	OS17POST	OS17	POST	540	M	X	4000001	151000000	-0.004456485
OS17POST_783	OS17POST	OS17	POST	783	M	1	1000001	248000000	0.044922638
OS17POST_783	OS17POST	OS17	POST	783	M	2	1000001	243000000	0.032376962
OS17POST_783	OS17POST	OS17	POST	783	M	3	1000001	197000000	0.043527552
OS17POST_783	OS17POST	OS17	POST	783	M	4	2000001	191000000	-0.036244828
OS17POST_783	OS17POST	OS17	POST	783	M	5	1000001	180000000	0.003176814
OS17POST_783	OS17POST	OS17	POST	783	M	6	1000001	170000000	0.026448928
OS17POST_783	OS17POST	OS17	POST	783	M	7	1000001	159000000	0.010429242
OS17POST_783	OS17POST	OS17	POST	783	M	8	1000001	145000000	-0.023231718
OS17POST_783	OS17POST	OS17	POST	783	M	9	1000001	141000000	0.022129499
OS17POST_783	OS17POST	OS17	POST	783	M	10	1000001	135000000	-0.078375851
OS17POST_783	OS17POST	OS17	POST	783	M	11	2000001	134000000	0.0366156
OS17POST_783	OS17POST	OS17	POST	783	M	12	1000001	132000000	0.016472692
OS17POST_783	OS17POST	OS17	POST	783	M	13	20000001	114000000	-0.046270115
OS17POST_783	OS17POST	OS17	POST	783	M	14	21000001	106000000	0.011570414
OS17POST_783	OS17POST	OS17	POST	783	M	15	25000001	102000000	-0.040010262
OS17POST_783	OS17POST	OS17	POST	783	M	16	1000001	90000000	-0.011675731
OS17POST_783	OS17POST	OS17	POST	783	M	17	1000001	81000000	-0.062770219
OS17POST_783	OS17POST	OS17	POST	783	M	18	1000001	78000000	-0.09301632
OS17POST_783	OS17POST	OS17	POST	783	M	19	1000001	59000000	-0.279457243
OS17POST_783	OS17POST	OS17	POST	783	M	20	1000001	61000000	-0.004144863
OS17POST_783	OS17POST	OS17	POST	783	M	21	16000001	48000000	-0.043627098
OS17POST_783	OS17POST	OS17	POST	783	M	22	22000001	50000000	0.086564588
OS17POST_783	OS17POST	OS17	POST	783	M	X	4000001	151000000	-0.012570202
OS17POST_1621	OS17POST	OS17	POST	1621	E	1	1000001	248000000	0.130780305
OS17POST_1621	OS17POST	OS17	POST	1621	E	2	1000001	223000000	-0.005958331
OS17POST_1621	OS17POST	OS17	POST	1621	E	2	223000001	243000000	0.202835709
OS17POST_1621	OS17POST	OS17	POST	1621	E	3	1000001	197000000	0.001203208
OS17POST_1621	OS17POST	OS17	POST	1621	E	4	2000001	110000000	0.021170107
OS17POST_1621	OS17POST	OS17	POST	1621	E	4	110000001	191000000	-0.162773511
OS17POST_1621	OS17POST	OS17	POST	1621	E	5	1000001	180000000	0.083132416
OS17POST_1621	OS17POST	OS17	POST	1621	E	6	1000001	170000000	-0.025613608
OS17POST_1621	OS17POST	OS17	POST	1621	E	7	1000001	159000000	-0.145735282
OS17POST_1621	OS17POST	OS17	POST	1621	E	8	1000001	145000000	0.027542491
OS17POST_1621	OS17POST	OS17	POST	1621	E	9	1000001	141000000	-0.007184621
OS17POST_1621	OS17POST	OS17	POST	1621	E	10	1000001	135000000	-0.06851503
OS17POST_1621	OS17POST	OS17	POST	1621	E	11	2000001	134000000	0.02276717
OS17POST_1621	OS17POST	OS17	POST	1621	E	12	1000001	132000000	0.025528489
OS17POST_1621	OS17POST	OS17	POST	1621	E	13	20000001	114000000	0.007411124
OS17POST_1621	OS17POST	OS17	POST	1621	E	14	21000001	106000000	-0.015299781
OS17POST_1621	OS17POST	OS17	POST	1621	E	15	25000001	102000000	0.024204095
OS17POST_1621	OS17POST	OS17	POST	1621	E	16	1000001	90000000	0.077723753
OS17POST_1621	OS17POST	OS17	POST	1621	E	17	1000001	81000000	-0.06113276
OS17POST_1621	OS17POST	OS17	POST	1621	E	18	1000001	78000000	-0.041152876
OS17POST_1621	OS17POST	OS17	POST	1621	E	19	1000001	59000000	-0.320289841
OS17POST_1621	OS17POST	OS17	POST	1621	E	20	1000001	61000000	0.094981271
OS17POST_1621	OS17POST	OS17	POST	1621	E	21	16000001	48000000	-0.233210211
OS17POST_1621	OS17POST	OS17	POST	1621	E	22	22000001	50000000	-0.161534236
OS17POST_1621	OS17POST	OS17	POST	1621	E	X	4000001	151000000	0.000640557
OS12PRE_516	OS12PRE	OS12	PRE	516	M	1	1000001	248000000	-0.004609411
OS12PRE_516	OS12PRE	OS12	PRE	516	M	2	1000001	243000000	0.001298426
OS12PRE_516	OS12PRE	OS12	PRE	516	M	3	1000001	197000000	-0.005443288
OS12PRE_516	OS12PRE	OS12	PRE	516	M	4	2000001	191000000	-0.011645434
OS12PRE_516	OS12PRE	OS12	PRE	516	M	5	1000001	180000000	-0.05215054
OS12PRE_516	OS12PRE	OS12	PRE	516	M	6	1000001	170000000	-0.023919884
OS12PRE_516	OS12PRE	OS12	PRE	516	M	7	1000001	159000000	-0.012473541
OS12PRE_516	OS12PRE	OS12	PRE	516	M	8	1000001	145000000	-0.006776339
OS12PRE_516	OS12PRE	OS12	PRE	516	M	9	1000001	141000000	0.022272326
OS12PRE_516	OS12PRE	OS12	PRE	516	M	10	1000001	135000000	-0.008761487
OS12PRE_516	OS12PRE	OS12	PRE	516	M	11	2000001	134000000	0.027500653
OS12PRE_516	OS12PRE	OS12	PRE	516	M	12	1000001	132000000	-0.02022947
OS12PRE_516	OS12PRE	OS12	PRE	516	M	13	20000001	114000000	-0.022234816
OS12PRE_516	OS12PRE	OS12	PRE	516	M	14	21000001	106000000	0.019949587
OS12PRE_516	OS12PRE	OS12	PRE	516	M	15	25000001	102000000	-0.040017475
OS12PRE_516	OS12PRE	OS12	PRE	516	M	16	1000001	90000000	0.059831449
OS12PRE_516	OS12PRE	OS12	PRE	516	M	17	1000001	81000000	-0.01182
OS12PRE_516	OS12PRE	OS12	PRE	516	M	18	1000001	78000000	-0.003260491
OS12PRE_516	OS12PRE	OS12	PRE	516	M	19	1000001	59000000	0.014287009
OS12PRE_516	OS12PRE	OS12	PRE	516	M	20	1000001	61000000	0.015970634
OS12PRE_516	OS12PRE	OS12	PRE	516	M	21	16000001	48000000	-0.053125802
OS12PRE_516	OS12PRE	OS12	PRE	516	M	22	22000001	50000000	-0.110041564
OS12PRE_516	OS12PRE	OS12	PRE	516	M	X	4000001	151000000	0.098165299
OS6POST_72	OS6POST	OS6	POST	72	M	1	1000001	248000000	-0.0157
OS6POST_72	OS6POST	OS6	POST	72	M	2	1000001	243000000	0.0244
OS6POST_72	OS6POST	OS6	POST	72	M	3	1000001	197000000	0.0123
OS6POST_72	OS6POST	OS6	POST	72	M	4	2000001	191000000	-0.0077
OS6POST_72	OS6POST	OS6	POST	72	M	5	1000001	180000000	0.0167
OS6POST_72	OS6POST	OS6	POST	72	M	6	1000001	170000000	0.0097
OS6POST_72	OS6POST	OS6	POST	72	M	7	1000001	159000000	0.0108
OS6POST_72	OS6POST	OS6	POST	72	M	8	1000001	145000000	0.0265
OS6POST_72	OS6POST	OS6	POST	72	M	9	1000001	141000000	0.0177
OS6POST_72	OS6POST	OS6	POST	72	M	10	1000001	100000000	-0.052
OS6POST_72	OS6POST	OS6	POST	72	M	10	100000001	135000000	0.0835
OS6POST_72	OS6POST	OS6	POST	72	M	11	2000001	134000000	-0.0157
OS6POST_72	OS6POST	OS6	POST	72	M	12	1000001	132000000	-0.0054
OS6POST_72	OS6POST	OS6	POST	72	M	13	20000001	114000000	0.02
OS6POST_72	OS6POST	OS6	POST	72	M	14	21000001	106000000	-0.0392
OS6POST_72	OS6POST	OS6	POST	72	M	15	25000001	102000000	-0.0213
OS6POST_72	OS6POST	OS6	POST	72	M	16	1000001	90000000	-0.0121
OS6POST_72	OS6POST	OS6	POST	72	M	17	1000001	81000000	-0.0319
OS6POST_72	OS6POST	OS6	POST	72	M	18	1000001	78000000	0.0419
OS6POST_72	OS6POST	OS6	POST	72	M	19	1000001	59000000	-0.1239
OS6POST_72	OS6POST	OS6	POST	72	M	20	1000001	61000000	-0.043
OS6POST_72	OS6POST	OS6	POST	72	M	21	16000001	48000000	-0.0327
OS6POST_72	OS6POST	OS6	POST	72	M	22	22000001	50000000	-0.0123
OS6POST_72	OS6POST	OS6	POST	72	M	X	4000001	151000000	-0.0016
OS6POST_1121	OS6POST	OS6	POST	1121	D	1	1000001	248000000	0.0733
OS6POST_1121	OS6POST	OS6	POST	1121	D	2	1000001	243000000	0.043
OS6POST_1121	OS6POST	OS6	POST	1121	D	3	1000001	142000000	0.0384
OS6POST_1121	OS6POST	OS6	POST	1121	D	3	142000001	197000000	0.2159
OS6POST_1121	OS6POST	OS6	POST	1121	D	4	2000001	72000000	-0.0985
OS6POST_1121	OS6POST	OS6	POST	1121	D	4	72000001	191000000	0.2015
OS6POST_1121	OS6POST	OS6	POST	1121	D	5	1000001	114000000	-0.3614
OS6POST_1121	OS6POST	OS6	POST	1121	D	5	114000001	180000000	-0.0773
OS6POST_1121	OS6POST	OS6	POST	1121	D	6	1000001	170000000	0.0478
OS6POST_1121	OS6POST	OS6	POST	1121	D	7	1000001	159000000	-0.021
OS6POST_1121	OS6POST	OS6	POST	1121	D	8	1000001	145000000	0.1051
OS6POST_1121	OS6POST	OS6	POST	1121	D	9	1000001	141000000	0.1067
OS6POST_1121	OS6POST	OS6	POST	1121	D	10	1000001	88000000	-0.453
OS6POST_1121	OS6POST	OS6	POST	1121	D	10	88000001	135000000	0.0089
OS6POST_1121	OS6POST	OS6	POST	1121	D	11	2000001	76000000	-0.2776
OS6POST_1121	OS6POST	OS6	POST	1121	D	11	76000001	134000000	-0.0077
OS6POST_1121	OS6POST	OS6	POST	1121	D	12	1000001	132000000	-0.2669
OS6POST_1121	OS6POST	OS6	POST	1121	D	13	20000001	114000000	-0.0114
OS6POST_1121	OS6POST	OS6	POST	1121	D	14	21000001	106000000	0.1291
OS6POST_1121	OS6POST	OS6	POST	1121	D	15	25000001	102000000	0.0152
OS6POST_1121	OS6POST	OS6	POST	1121	D	16	1000001	90000000	0.0789
OS6POST_1121	OS6POST	OS6	POST	1121	D	17	1000001	81000000	-0.0763
OS6POST_1121	OS6POST	OS6	POST	1121	D	18	1000001	78000000	0.0147
OS6POST_1121	OS6POST	OS6	POST	1121	D	19	1000001	59000000	-0.0632
OS6POST_1121	OS6POST	OS6	POST	1121	D	20	1000001	61000000	-0.0615
OS6POST_1121	OS6POST	OS6	POST	1121	D	21	16000001	48000000	-0.5892
OS6POST_1121	OS6POST	OS6	POST	1121	D	22	22000001	50000000	0.0488
OS6POST_1121	OS6POST	OS6	POST	1121	D	X	4000001	25000000	0.158
OS6POST_1121	OS6POST	OS6	POST	1121	D	X	25000001	100000000	-0.2239
OS6POST_1121	OS6POST	OS6	POST	1121	D	X	100000001	151000000	0.0782
OS6POST_638	OS6POST	OS6	POST	638	D	1	1000001	248000000	-0.0115
OS6POST_638	OS6POST	OS6	POST	638	D	2	1000001	243000000	0.0028
OS6POST_638	OS6POST	OS6	POST	638	D	3	1000001	197000000	0.0333
OS6POST_638	OS6POST	OS6	POST	638	D	4	2000001	191000000	0.0138
OS6POST_638	OS6POST	OS6	POST	638	D	5	1000001	180000000	0.0557
OS6POST_638	OS6POST	OS6	POST	638	D	6	1000001	170000000	0.0047
OS6POST_638	OS6POST	OS6	POST	638	D	7	1000001	159000000	-0.0408
OS6POST_638	OS6POST	OS6	POST	638	D	8	1000001	145000000	0.0294
OS6POST_638	OS6POST	OS6	POST	638	D	9	1000001	141000000	0.0091
OS6POST_638	OS6POST	OS6	POST	638	D	10	1000001	135000000	-0.0056
OS6POST_638	OS6POST	OS6	POST	638	D	11	2000001	134000000	-0.0348
OS6POST_638	OS6POST	OS6	POST	638	D	12	1000001	132000000	0.0162
OS6POST_638	OS6POST	OS6	POST	638	D	13	20000001	114000000	0.0271
OS6POST_638	OS6POST	OS6	POST	638	D	14	21000001	106000000	-0.0005
OS6POST_638	OS6POST	OS6	POST	638	D	15	25000001	102000000	-0.0332
OS6POST_638	OS6POST	OS6	POST	638	D	16	1000001	90000000	0.0635
OS6POST_638	OS6POST	OS6	POST	638	D	17	1000001	81000000	-0.0845
OS6POST_638	OS6POST	OS6	POST	638	D	18	1000001	78000000	-0.0295
OS6POST_638	OS6POST	OS6	POST	638	D	19	1000001	59000000	-0.0937
OS6POST_638	OS6POST	OS6	POST	638	D	20	1000001	61000000	-0.0572
OS6POST_638	OS6POST	OS6	POST	638	D	21	16000001	48000000	-0.0229
OS6POST_638	OS6POST	OS6	POST	638	D	22	22000001	50000000	-0.2182
OS6POST_638	OS6POST	OS6	POST	638	D	X	4000001	151000000	-0.0032
OS6POST_107	OS6POST	OS6	POST	107	M	1	1000001	248000000	0.0411
OS6POST_107	OS6POST	OS6	POST	107	M	2	1000001	243000000	0.0217
OS6POST_107	OS6POST	OS6	POST	107	M	3	1000001	197000000	-0.0512
OS6POST_107	OS6POST	OS6	POST	107	M	4	2000001	191000000	0.0007
OS6POST_107	OS6POST	OS6	POST	107	M	5	1000001	180000000	0.0303
OS6POST_107	OS6POST	OS6	POST	107	M	6	1000001	170000000	-0.0302
OS6POST_107	OS6POST	OS6	POST	107	M	7	1000001	159000000	0.0285
OS6POST_107	OS6POST	OS6	POST	107	M	8	1000001	145000000	-0.0126
OS6POST_107	OS6POST	OS6	POST	107	M	9	1000001	141000000	0.0429
OS6POST_107	OS6POST	OS6	POST	107	M	10	1000001	135000000	-0.0248
OS6POST_107	OS6POST	OS6	POST	107	M	11	2000001	134000000	-0.0197
OS6POST_107	OS6POST	OS6	POST	107	M	12	1000001	132000000	-0.0151
OS6POST_107	OS6POST	OS6	POST	107	M	13	20000001	114000000	-0.0455
OS6POST_107	OS6POST	OS6	POST	107	M	14	21000001	106000000	0.1229
OS6POST_107	OS6POST	OS6	POST	107	M	15	25000001	102000000	0.0453
OS6POST_107	OS6POST	OS6	POST	107	M	16	1000001	90000000	-0.0122
OS6POST_107	OS6POST	OS6	POST	107	M	17	1000001	81000000	-0.0882
OS6POST_107	OS6POST	OS6	POST	107	M	18	1000001	78000000	-0.0175
OS6POST_107	OS6POST	OS6	POST	107	M	19	1000001	59000000	-0.068
OS6POST_107	OS6POST	OS6	POST	107	M	20	1000001	61000000	-0.0298
OS6POST_107	OS6POST	OS6	POST	107	M	21	16000001	48000000	0.0172
OS6POST_107	OS6POST	OS6	POST	107	M	22	22000001	50000000	-0.1221
OS6POST_107	OS6POST	OS6	POST	107	M	X	4000001	151000000	-0.0059
OS6POST_131	OS6POST	OS6	POST	131	D	1	1000001	60000000	-0.4643
OS6POST_131	OS6POST	OS6	POST	131	D	1	60000001	248000000	0.0068
OS6POST_131	OS6POST	OS6	POST	131	D	2	1000001	243000000	-0.1488
OS6POST_131	OS6POST	OS6	POST	131	D	3	1000001	79000000	-0.0334
OS6POST_131	OS6POST	OS6	POST	131	D	3	79000001	197000000	-0.4071
OS6POST_131	OS6POST	OS6	POST	131	D	4	2000001	44000000	0.1605
OS6POST_131	OS6POST	OS6	POST	131	D	4	44000001	102000000	0.4427
OS6POST_131	OS6POST	OS6	POST	131	D	4	102000001	191000000	0.1722
OS6POST_131	OS6POST	OS6	POST	131	D	5	1000001	32000000	-0.1595
OS6POST_131	OS6POST	OS6	POST	131	D	5	32000001	180000000	0.2337
OS6POST_131	OS6POST	OS6	POST	131	D	6	1000001	170000000	-0.1553
OS6POST_131	OS6POST	OS6	POST	131	D	7	1000001	76000000	0.0323
OS6POST_131	OS6POST	OS6	POST	131	D	7	77000001	159000000	0.2631
OS6POST_131	OS6POST	OS6	POST	131	D	8	1000001	145000000	0.0098
OS6POST_131	OS6POST	OS6	POST	131	D	9	1000001	141000000	-0.2514
OS6POST_131	OS6POST	OS6	POST	131	D	10	1000001	135000000	0.11
OS6POST_131	OS6POST	OS6	POST	131	D	11	2000001	134000000	0.0472
OS6POST_131	OS6POST	OS6	POST	131	D	12	1000001	132000000	-0.0909
OS6POST_131	OS6POST	OS6	POST	131	D	13	20000001	114000000	0.1317
OS6POST_131	OS6POST	OS6	POST	131	D	14	21000001	106000000	0.0366
OS6POST_131	OS6POST	OS6	POST	131	D	15	25000001	102000000	0.0583
OS6POST_131	OS6POST	OS6	POST	131	D	16	1000001	90000000	0.0189
OS6POST_131	OS6POST	OS6	POST	131	D	17	1000001	81000000	0.0117
OS6POST_131	OS6POST	OS6	POST	131	D	18	1000001	78000000	0.2248
OS6POST_131	OS6POST	OS6	POST	131	D	19	1000001	59000000	-0.1328
OS6POST_131	OS6POST	OS6	POST	131	D	20	1000001	61000000	0.0863
OS6POST_131	OS6POST	OS6	POST	131	D	21	16000001	48000000	-0.0719
OS6POST_131	OS6POST	OS6	POST	131	D	22	22000001	50000000	0.078
OS6POST_131	OS6POST	OS6	POST	131	D	X	4000001	41000000	0.1731
OS6POST_131	OS6POST	OS6	POST	131	D	X	41000001	151000000	-0.1427
OS6POST_1210	OS6POST	OS6	POST	1210	D	1	1000001	248000000	0.0202
OS6POST_1210	OS6POST	OS6	POST	1210	D	2	1000001	243000000	0.0282
OS6POST_1210	OS6POST	OS6	POST	1210	D	3	1000001	197000000	0
OS6POST_1210	OS6POST	OS6	POST	1210	D	4	2000001	191000000	0.0006
OS6POST_1210	OS6POST	OS6	POST	1210	D	5	1000001	180000000	0.0301
OS6POST_1210	OS6POST	OS6	POST	1210	D	6	1000001	170000000	-0.0249
OS6POST_1210	OS6POST	OS6	POST	1210	D	7	1000001	159000000	-0.0498
OS6POST_1210	OS6POST	OS6	POST	1210	D	8	1000001	145000000	0.0396
OS6POST_1210	OS6POST	OS6	POST	1210	D	9	1000001	141000000	0.0233
OS6POST_1210	OS6POST	OS6	POST	1210	D	10	1000001	135000000	-0.0459
OS6POST_1210	OS6POST	OS6	POST	1210	D	11	2000001	134000000	0.0047
OS6POST_1210	OS6POST	OS6	POST	1210	D	12	1000001	132000000	-0.0266
OS6POST_1210	OS6POST	OS6	POST	1210	D	13	20000001	114000000	-0.0145
OS6POST_1210	OS6POST	OS6	POST	1210	D	14	21000001	106000000	0.0593
OS6POST_1210	OS6POST	OS6	POST	1210	D	15	25000001	102000000	0.0097
OS6POST_1210	OS6POST	OS6	POST	1210	D	16	1000001	90000000	-0.0066
OS6POST_1210	OS6POST	OS6	POST	1210	D	17	1000001	81000000	-0.0749
OS6POST_1210	OS6POST	OS6	POST	1210	D	18	1000001	78000000	0.0286
OS6POST_1210	OS6POST	OS6	POST	1210	D	19	1000001	59000000	-0.1875
OS6POST_1210	OS6POST	OS6	POST	1210	D	20	1000001	61000000	0.0306
OS6POST_1210	OS6POST	OS6	POST	1210	D	21	16000001	48000000	0.075
OS6POST_1210	OS6POST	OS6	POST	1210	D	22	22000001	50000000	0.0251
OS6POST_1210	OS6POST	OS6	POST	1210	D	X	4000001	151000000	0.0027
OS6POST_810	OS6POST	OS6	POST	810	M	1	1000001	248000000	-0.0022
OS6POST_810	OS6POST	OS6	POST	810	M	2	1000001	243000000	0.038
OS6POST_810	OS6POST	OS6	POST	810	M	3	1000001	197000000	0.0294
OS6POST_810	OS6POST	OS6	POST	810	M	4	2000001	191000000	0.0076
OS6POST_810	OS6POST	OS6	POST	810	M	5	1000001	180000000	0.0032
OS6POST_810	OS6POST	OS6	POST	810	M	6	1000001	170000000	-0.0091
OS6POST_810	OS6POST	OS6	POST	810	M	7	1000001	159000000	-0.0343
OS6POST_810	OS6POST	OS6	POST	810	M	8	1000001	145000000	0.0182
OS6POST_810	OS6POST	OS6	POST	810	M	9	1000001	141000000	-0.0076
OS6POST_810	OS6POST	OS6	POST	810	M	10	1000001	135000000	-0.0119
OS6POST_810	OS6POST	OS6	POST	810	M	11	2000001	134000000	-0.004
OS6POST_810	OS6POST	OS6	POST	810	M	12	1000001	132000000	0.0211
OS6POST_810	OS6POST	OS6	POST	810	M	13	20000001	114000000	-0.0237
OS6POST_810	OS6POST	OS6	POST	810	M	14	21000001	106000000	0.043
OS6POST_810	OS6POST	OS6	POST	810	M	15	25000001	102000000	-0.0426
OS6POST_810	OS6POST	OS6	POST	810	M	16	1000001	90000000	-0.006
OS6POST_810	OS6POST	OS6	POST	810	M	17	1000001	81000000	-0.0631
OS6POST_810	OS6POST	OS6	POST	810	M	18	1000001	78000000	0.04
OS6POST_810	OS6POST	OS6	POST	810	M	19	1000001	59000000	-0.1201
OS6POST_810	OS6POST	OS6	POST	810	M	20	1000001	61000000	0.0429
OS6POST_810	OS6POST	OS6	POST	810	M	21	16000001	48000000	0.0242
OS6POST_810	OS6POST	OS6	POST	810	M	22	22000001	50000000	-0.0454
OS6POST_810	OS6POST	OS6	POST	810	M	X	4000001	151000000	0.0041
OS6POST_940	OS6POST	OS6	POST	940	M	1	1000001	248000000	-0.0277
OS6POST_940	OS6POST	OS6	POST	940	M	2	1000001	243000000	0.0049
OS6POST_940	OS6POST	OS6	POST	940	M	3	1000001	197000000	0.0173
OS6POST_940	OS6POST	OS6	POST	940	M	4	2000001	191000000	0.0187
OS6POST_940	OS6POST	OS6	POST	940	M	5	1000001	180000000	0.0191
OS6POST_940	OS6POST	OS6	POST	940	M	6	1000001	170000000	-0.0088
OS6POST_940	OS6POST	OS6	POST	940	M	7	1000001	159000000	-0.0035
OS6POST_940	OS6POST	OS6	POST	940	M	8	1000001	145000000	0.0082
OS6POST_940	OS6POST	OS6	POST	940	M	9	1000001	141000000	0.0021
OS6POST_940	OS6POST	OS6	POST	940	M	10	1000001	107000000	-0.0713
OS6POST_940	OS6POST	OS6	POST	940	M	10	107000001	135000000	0.0926
OS6POST_940	OS6POST	OS6	POST	940	M	11	2000001	134000000	0.0115
OS6POST_940	OS6POST	OS6	POST	940	M	12	1000001	132000000	0.0215
OS6POST_940	OS6POST	OS6	POST	940	M	13	20000001	114000000	-0.0227
OS6POST_940	OS6POST	OS6	POST	940	M	14	21000001	106000000	0.0089
OS6POST_940	OS6POST	OS6	POST	940	M	15	25000001	102000000	0.0152
OS6POST_940	OS6POST	OS6	POST	940	M	16	1000001	90000000	-0.0029
OS6POST_940	OS6POST	OS6	POST	940	M	17	1000001	81000000	-0.0413
OS6POST_940	OS6POST	OS6	POST	940	M	18	1000001	78000000	-0.0555
OS6POST_940	OS6POST	OS6	POST	940	M	19	1000001	59000000	-0.1479
OS6POST_940	OS6POST	OS6	POST	940	M	20	1000001	61000000	-0.0241
OS6POST_940	OS6POST	OS6	POST	940	M	21	16000001	48000000	0.035
OS6POST_940	OS6POST	OS6	POST	940	M	22	22000001	50000000	-0.0622
OS6POST_940	OS6POST	OS6	POST	940	M	X	4000001	151000000	-0.0051
OS6PRE_658	OS6PRE	OS6	PRE	658	D	1	1000001	63000000	-0.1434
OS6PRE_658	OS6PRE	OS6	PRE	658	D	1	63000001	248000000	0.0807
OS6PRE_658	OS6PRE	OS6	PRE	658	D	2	1000001	243000000	0.0091
OS6PRE_658	OS6PRE	OS6	PRE	658	D	3	1000001	197000000	-0.0582
OS6PRE_658	OS6PRE	OS6	PRE	658	D	4	2000001	125000000	-0.0921
OS6PRE_658	OS6PRE	OS6	PRE	658	D	4	125000001	174000000	0.0981
OS6PRE_658	OS6PRE	OS6	PRE	658	D	4	174000001	191000000	0.2761
OS6PRE_658	OS6PRE	OS6	PRE	658	D	5	1000001	41000000	-0.2485
OS6PRE_658	OS6PRE	OS6	PRE	658	D	5	41000001	180000000	0.0151
OS6PRE_658	OS6PRE	OS6	PRE	658	D	6	1000001	170000000	0.0241
OS6PRE_658	OS6PRE	OS6	PRE	658	D	7	1000001	159000000	0.0843
OS6PRE_658	OS6PRE	OS6	PRE	658	D	8	1000001	145000000	0.1878
OS6PRE_658	OS6PRE	OS6	PRE	658	D	9	1000001	141000000	-0.1088
OS6PRE_658	OS6PRE	OS6	PRE	658	D	10	1000001	135000000	-0.0436
OS6PRE_658	OS6PRE	OS6	PRE	658	D	11	2000001	134000000	0.0199
OS6PRE_658	OS6PRE	OS6	PRE	658	D	12	1000001	132000000	-0.0068
OS6PRE_658	OS6PRE	OS6	PRE	658	D	13	20000001	114000000	-0.1075
OS6PRE_658	OS6PRE	OS6	PRE	658	D	14	21000001	106000000	-0.0974
OS6PRE_658	OS6PRE	OS6	PRE	658	D	15	25000001	102000000	0.0685
OS6PRE_658	OS6PRE	OS6	PRE	658	D	16	1000001	90000000	0.0032
OS6PRE_658	OS6PRE	OS6	PRE	658	D	17	1000001	81000000	-0.0697
OS6PRE_658	OS6PRE	OS6	PRE	658	D	18	1000001	78000000	0.0832
OS6PRE_658	OS6PRE	OS6	PRE	658	D	19	1000001	59000000	-0.1872
OS6PRE_658	OS6PRE	OS6	PRE	658	D	20	1000001	61000000	-0.1056
OS6PRE_658	OS6PRE	OS6	PRE	658	D	21	16000001	48000000	0.1396
OS6PRE_658	OS6PRE	OS6	PRE	658	D	22	22000001	50000000	-0.0505
OS6PRE_658	OS6PRE	OS6	PRE	658	D	X	4000001	151000000	-0.0112
OS6PRE_392	OS6PRE	OS6	PRE	392	D	1	1000001	248000000	-0.0135
OS6PRE_392	OS6PRE	OS6	PRE	392	D	2	1000001	243000000	0.0133
OS6PRE_392	OS6PRE	OS6	PRE	392	D	3	1000001	197000000	-0.0121
OS6PRE_392	OS6PRE	OS6	PRE	392	D	4	2000001	191000000	0.0084
OS6PRE_392	OS6PRE	OS6	PRE	392	D	5	1000001	180000000	0.0441
OS6PRE_392	OS6PRE	OS6	PRE	392	D	6	1000001	170000000	0.0239
OS6PRE_392	OS6PRE	OS6	PRE	392	D	7	1000001	159000000	-0.0098
OS6PRE_392	OS6PRE	OS6	PRE	392	D	8	1000001	145000000	0.0245
OS6PRE_392	OS6PRE	OS6	PRE	392	D	9	1000001	141000000	0.019
OS6PRE_392	OS6PRE	OS6	PRE	392	D	10	1000001	135000000	0.0034
OS6PRE_392	OS6PRE	OS6	PRE	392	D	11	2000001	134000000	-0.017
OS6PRE_392	OS6PRE	OS6	PRE	392	D	12	1000001	132000000	0.0188
OS6PRE_392	OS6PRE	OS6	PRE	392	D	13	20000001	114000000	-0.0019
OS6PRE_392	OS6PRE	OS6	PRE	392	D	14	21000001	106000000	0.0349
OS6PRE_392	OS6PRE	OS6	PRE	392	D	15	25000001	102000000	-0.0616
OS6PRE_392	OS6PRE	OS6	PRE	392	D	16	1000001	90000000	-0.0356
OS6PRE_392	OS6PRE	OS6	PRE	392	D	17	1000001	81000000	-0.1092
OS6PRE_392	OS6PRE	OS6	PRE	392	D	18	1000001	78000000	0.0161
OS6PRE_392	OS6PRE	OS6	PRE	392	D	19	1000001	59000000	-0.2462
OS6PRE_392	OS6PRE	OS6	PRE	392	D	20	1000001	61000000	-0.0386
OS6PRE_392	OS6PRE	OS6	PRE	392	D	21	16000001	48000000	-0.0643
OS6PRE_392	OS6PRE	OS6	PRE	392	D	22	22000001	50000000	-0.116
OS6PRE_392	OS6PRE	OS6	PRE	392	D	X	4000001	151000000	0.0141
OS4PRE_45	OS4PRE	OS4	PRE	45	M	1	1000001	248000000	-0.0102
OS4PRE_45	OS4PRE	OS4	PRE	45	M	2	1000001	243000000	-0.0176
OS4PRE_45	OS4PRE	OS4	PRE	45	M	3	1000001	197000000	-0.0433
OS4PRE_45	OS4PRE	OS4	PRE	45	M	4	2000001	191000000	0.038
OS4PRE_45	OS4PRE	OS4	PRE	45	M	5	1000001	180000000	-0.0041
OS4PRE_45	OS4PRE	OS4	PRE	45	M	6	1000001	170000000	-0.0179
OS4PRE_45	OS4PRE	OS4	PRE	45	M	7	1000001	159000000	0.0024
OS4PRE_45	OS4PRE	OS4	PRE	45	M	8	1000001	145000000	0.0238
OS4PRE_45	OS4PRE	OS4	PRE	45	M	9	1000001	141000000	-0.0063
OS4PRE_45	OS4PRE	OS4	PRE	45	M	10	1000001	135000000	-0.0505
OS4PRE_45	OS4PRE	OS4	PRE	45	M	11	2000001	134000000	0.0684
OS4PRE_45	OS4PRE	OS4	PRE	45	M	12	1000001	132000000	-0.0036
OS4PRE_45	OS4PRE	OS4	PRE	45	M	13	20000001	114000000	0.0445
OS4PRE_45	OS4PRE	OS4	PRE	45	M	14	21000001	106000000	-0.0086
OS4PRE_45	OS4PRE	OS4	PRE	45	M	15	25000001	102000000	0.0186
OS4PRE_45	OS4PRE	OS4	PRE	45	M	16	1000001	90000000	0.0285
OS4PRE_45	OS4PRE	OS4	PRE	45	M	17	1000001	81000000	-0.0121
OS4PRE_45	OS4PRE	OS4	PRE	45	M	18	1000001	78000000	0.0014
OS4PRE_45	OS4PRE	OS4	PRE	45	M	19	2000001	59000000	-0.0368
OS4PRE_45	OS4PRE	OS4	PRE	45	M	20	1000001	61000000	-0.0128
OS4PRE_45	OS4PRE	OS4	PRE	45	M	21	16000001	48000000	-0.0555
OS4PRE_45	OS4PRE	OS4	PRE	45	M	22	22000001	50000000	-0.1237
OS4PRE_45	OS4PRE	OS4	PRE	45	M	X	4000001	151000000	0.0227
OS4PRE_759	OS4PRE	OS4	PRE	759	D	1	1000001	248000000	-0.0173
OS4PRE_759	OS4PRE	OS4	PRE	759	D	2	1000001	149000000	0.0001
OS4PRE_759	OS4PRE	OS4	PRE	759	D	2	150000001	243000000	0.0758
OS4PRE_759	OS4PRE	OS4	PRE	759	D	3	1000001	70000000	-0.2124
OS4PRE_759	OS4PRE	OS4	PRE	759	D	3	70000001	197000000	-0.3243
OS4PRE_759	OS4PRE	OS4	PRE	759	D	4	2000001	171000000	-0.0409
OS4PRE_759	OS4PRE	OS4	PRE	759	D	4	171000001	191000000	0.1221
OS4PRE_759	OS4PRE	OS4	PRE	759	D	5	1000001	46000000	0.0881
OS4PRE_759	OS4PRE	OS4	PRE	759	D	5	50000001	149000000	-0.0061
OS4PRE_759	OS4PRE	OS4	PRE	759	D	5	149000001	180000000	0.1597
OS4PRE_759	OS4PRE	OS4	PRE	759	D	6	1000001	134000000	0.0607
OS4PRE_759	OS4PRE	OS4	PRE	759	D	6	134000001	153000000	-0.0579
OS4PRE_759	OS4PRE	OS4	PRE	759	D	6	153000001	170000000	0.1115
OS4PRE_759	OS4PRE	OS4	PRE	759	D	7	1000001	159000000	-0.5582
OS4PRE_759	OS4PRE	OS4	PRE	759	D	8	1000001	145000000	0.2402
OS4PRE_759	OS4PRE	OS4	PRE	759	D	9	1000001	32000000	0.1735
OS4PRE_759	OS4PRE	OS4	PRE	759	D	9	32000001	115000000	-0.1234
OS4PRE_759	OS4PRE	OS4	PRE	759	D	9	115000001	141000000	0.2107
OS4PRE_759	OS4PRE	OS4	PRE	759	D	10	1000001	106000000	-0.0332
OS4PRE_759	OS4PRE	OS4	PRE	759	D	10	106000001	135000000	0.1853
OS4PRE_759	OS4PRE	OS4	PRE	759	D	11	2000001	14000000	0.0674
OS4PRE_759	OS4PRE	OS4	PRE	759	D	11	14000001	134000000	0.2404
OS4PRE_759	OS4PRE	OS4	PRE	759	D	12	1000001	17000000	-0.132
OS4PRE_759	OS4PRE	OS4	PRE	759	D	12	17000001	65000000	-0.3504
OS4PRE_759	OS4PRE	OS4	PRE	759	D	12	65000001	132000000	-0.0288
OS4PRE_759	OS4PRE	OS4	PRE	759	D	13	20000001	47000000	0.0873
OS4PRE_759	OS4PRE	OS4	PRE	759	D	13	47000001	114000000	0.223
OS4PRE_759	OS4PRE	OS4	PRE	759	D	14	21000001	106000000	0.2391
OS4PRE_759	OS4PRE	OS4	PRE	759	D	15	25000001	102000000	-0.2068
OS4PRE_759	OS4PRE	OS4	PRE	759	D	16	1000001	90000000	-0.1408
OS4PRE_759	OS4PRE	OS4	PRE	759	D	17	1000001	81000000	0.0407
OS4PRE_759	OS4PRE	OS4	PRE	759	D	18	1000001	78000000	0.0501
OS4PRE_759	OS4PRE	OS4	PRE	759	D	19	1000001	59000000	-0.3324
OS4PRE_759	OS4PRE	OS4	PRE	759	D	20	1000001	61000000	0.1202
OS4PRE_759	OS4PRE	OS4	PRE	759	D	21	16000001	48000000	0.0669
OS4PRE_759	OS4PRE	OS4	PRE	759	D	22	22000001	50000000	-0.1035
OS4PRE_759	OS4PRE	OS4	PRE	759	D	X	4000001	151000000	0.2693
OS4PRE_1593	OS4PRE	OS4	PRE	1593	D	1	1000001	248000000	-0.1581
OS4PRE_1593	OS4PRE	OS4	PRE	1593	D	2	1000001	61000000	-0.234
OS4PRE_1593	OS4PRE	OS4	PRE	1593	D	2	61000001	179000000	0.2875
OS4PRE_1593	OS4PRE	OS4	PRE	1593	D	2	179000001	243000000	-0.2549
OS4PRE_1593	OS4PRE	OS4	PRE	1593	D	3	1000001	197000000	0.0548
OS4PRE_1593	OS4PRE	OS4	PRE	1593	D	4	2000001	191000000	0.2513
OS4PRE_1593	OS4PRE	OS4	PRE	1593	D	5	1000001	62000000	0.1566
OS4PRE_1593	OS4PRE	OS4	PRE	1593	D	5	62000001	180000000	-0.3695
OS4PRE_1593	OS4PRE	OS4	PRE	1593	D	6	1000001	170000000	0.0242
OS4PRE_1593	OS4PRE	OS4	PRE	1593	D	7	1000001	159000000	-0.222
OS4PRE_1593	OS4PRE	OS4	PRE	1593	D	8	1000001	32000000	0.27
OS4PRE_1593	OS4PRE	OS4	PRE	1593	D	8	32000001	145000000	-0.15
OS4PRE_1593	OS4PRE	OS4	PRE	1593	D	9	1000001	141000000	-0.2079
OS4PRE_1593	OS4PRE	OS4	PRE	1593	D	10	1000001	135000000	-0.0164
OS4PRE_1593	OS4PRE	OS4	PRE	1593	D	11	2000001	134000000	-0.0643
OS4PRE_1593	OS4PRE	OS4	PRE	1593	D	12	1000001	132000000	0.2558
OS4PRE_1593	OS4PRE	OS4	PRE	1593	D	13	20000001	82000000	0.0862
OS4PRE_1593	OS4PRE	OS4	PRE	1593	D	13	82000001	114000000	-0.3881
OS4PRE_1593	OS4PRE	OS4	PRE	1593	D	14	21000001	106000000	0.1793
OS4PRE_1593	OS4PRE	OS4	PRE	1593	D	15	25000001	102000000	0.2881
OS4PRE_1593	OS4PRE	OS4	PRE	1593	D	16	1000001	90000000	0.0426
OS4PRE_1593	OS4PRE	OS4	PRE	1593	D	17	1000001	81000000	-0.0995
OS4PRE_1593	OS4PRE	OS4	PRE	1593	D	18	1000001	78000000	0.0264
OS4PRE_1593	OS4PRE	OS4	PRE	1593	D	19	1000001	59000000	-0.2174
OS4PRE_1593	OS4PRE	OS4	PRE	1593	D	20	1000001	61000000	0.2195
OS4PRE_1593	OS4PRE	OS4	PRE	1593	D	21	16000001	48000000	0.2801
OS4PRE_1593	OS4PRE	OS4	PRE	1593	D	22	22000001	50000000	0.0455
OS4PRE_1593	OS4PRE	OS4	PRE	1593	D	X	4000001	151000000	-0.3603
OS4PRE_1217	OS4PRE	OS4	PRE	1217	M	1	1000001	248000000	-0.0864
OS4PRE_1217	OS4PRE	OS4	PRE	1217	M	2	1000001	243000000	0.0276
OS4PRE_1217	OS4PRE	OS4	PRE	1217	M	3	1000001	197000000	0.0087
OS4PRE_1217	OS4PRE	OS4	PRE	1217	M	4	2000001	191000000	-0.0011
OS4PRE_1217	OS4PRE	OS4	PRE	1217	M	5	1000001	180000000	-0.0281
OS4PRE_1217	OS4PRE	OS4	PRE	1217	M	6	1000001	170000000	0.0341
OS4PRE_1217	OS4PRE	OS4	PRE	1217	M	7	1000001	159000000	0.0333
OS4PRE_1217	OS4PRE	OS4	PRE	1217	M	8	1000001	145000000	-0.1411
OS4PRE_1217	OS4PRE	OS4	PRE	1217	M	9	1000001	141000000	-0.0204
OS4PRE_1217	OS4PRE	OS4	PRE	1217	M	10	1000001	135000000	0.0549
OS4PRE_1217	OS4PRE	OS4	PRE	1217	M	11	2000001	134000000	0.0772
OS4PRE_1217	OS4PRE	OS4	PRE	1217	M	12	1000001	132000000	0.0679
OS4PRE_1217	OS4PRE	OS4	PRE	1217	M	13	20000001	114000000	0.0798
OS4PRE_1217	OS4PRE	OS4	PRE	1217	M	14	21000001	106000000	0.0822
OS4PRE_1217	OS4PRE	OS4	PRE	1217	M	15	25000001	102000000	-0.0817
OS4PRE_1217	OS4PRE	OS4	PRE	1217	M	16	1000001	90000000	0.1705
OS4PRE_1217	OS4PRE	OS4	PRE	1217	M	17	1000001	81000000	-0.0993
OS4PRE_1217	OS4PRE	OS4	PRE	1217	M	18	1000001	78000000	0.1346
OS4PRE_1217	OS4PRE	OS4	PRE	1217	M	19	2000001	59000000	-0.6114
OS4PRE_1217	OS4PRE	OS4	PRE	1217	M	20	1000001	61000000	0.0529
OS4PRE_1217	OS4PRE	OS4	PRE	1217	M	21	16000001	48000000	0.0886
OS4PRE_1217	OS4PRE	OS4	PRE	1217	M	22	22000001	50000000	-0.4313
OS4PRE_1217	OS4PRE	OS4	PRE	1217	M	X	4000001	151000000	0.0348
OS4PRE_2562	OS4PRE	OS4	PRE	2562	M	1	1000001	248000000	-0.0647
OS4PRE_2562	OS4PRE	OS4	PRE	2562	M	2	1000001	243000000	0.0244
OS4PRE_2562	OS4PRE	OS4	PRE	2562	M	3	1000001	197000000	0.0584
OS4PRE_2562	OS4PRE	OS4	PRE	2562	M	4	2000001	191000000	-0.0016
OS4PRE_2562	OS4PRE	OS4	PRE	2562	M	5	1000001	180000000	0.0027
OS4PRE_2562	OS4PRE	OS4	PRE	2562	M	6	1000001	170000000	-0.0128
OS4PRE_2562	OS4PRE	OS4	PRE	2562	M	7	1000001	159000000	0.0153
OS4PRE_2562	OS4PRE	OS4	PRE	2562	M	8	1000001	145000000	0.0278
OS4PRE_2562	OS4PRE	OS4	PRE	2562	M	9	1000001	141000000	-0.1218
OS4PRE_2562	OS4PRE	OS4	PRE	2562	M	10	1000001	135000000	-0.0724
OS4PRE_2562	OS4PRE	OS4	PRE	2562	M	11	2000001	134000000	0.0547
OS4PRE_2562	OS4PRE	OS4	PRE	2562	M	12	1000001	132000000	0.0061
OS4PRE_2562	OS4PRE	OS4	PRE	2562	M	13	20000001	114000000	0.0492
OS4PRE_2562	OS4PRE	OS4	PRE	2562	M	14	21000001	106000000	0.0217
OS4PRE_2562	OS4PRE	OS4	PRE	2562	M	15	25000001	102000000	0.0008
OS4PRE_2562	OS4PRE	OS4	PRE	2562	M	16	1000001	90000000	0.0289
OS4PRE_2562	OS4PRE	OS4	PRE	2562	M	17	1000001	81000000	-0.1756
OS4PRE_2562	OS4PRE	OS4	PRE	2562	M	18	1000001	78000000	0.0716
OS4PRE_2562	OS4PRE	OS4	PRE	2562	M	19	1000001	59000000	-0.2547
OS4PRE_2562	OS4PRE	OS4	PRE	2562	M	20	1000001	61000000	0.0292
OS4PRE_2562	OS4PRE	OS4	PRE	2562	M	21	16000001	48000000	-0.0053
OS4PRE_2562	OS4PRE	OS4	PRE	2562	M	22	22000001	50000000	-0.0139
OS4PRE_2562	OS4PRE	OS4	PRE	2562	M	X	4000001	151000000	0.0175
OS4PRE_3160	OS4PRE	OS4	PRE	3160	D	1	1000001	248000000	0.0079
OS4PRE_3160	OS4PRE	OS4	PRE	3160	D	2	1000001	243000000	0.0169
OS4PRE_3160	OS4PRE	OS4	PRE	3160	D	3	1000001	197000000	0.0052
OS4PRE_3160	OS4PRE	OS4	PRE	3160	D	4	2000001	191000000	0.0043
OS4PRE_3160	OS4PRE	OS4	PRE	3160	D	5	1000001	180000000	0.0117
OS4PRE_3160	OS4PRE	OS4	PRE	3160	D	6	1000001	170000000	-0.0123
OS4PRE_3160	OS4PRE	OS4	PRE	3160	D	7	1000001	159000000	-0.0025
OS4PRE_3160	OS4PRE	OS4	PRE	3160	D	8	1000001	145000000	0.011
OS4PRE_3160	OS4PRE	OS4	PRE	3160	D	9	1000001	141000000	0.0122
OS4PRE_3160	OS4PRE	OS4	PRE	3160	D	10	1000001	135000000	0.0253
OS4PRE_3160	OS4PRE	OS4	PRE	3160	D	11	2000001	134000000	0.0243
OS4PRE_3160	OS4PRE	OS4	PRE	3160	D	12	1000001	132000000	-0.0033
OS4PRE_3160	OS4PRE	OS4	PRE	3160	D	13	20000001	114000000	-0.027
OS4PRE_3160	OS4PRE	OS4	PRE	3160	D	14	21000001	106000000	0.0139
OS4PRE_3160	OS4PRE	OS4	PRE	3160	D	15	25000001	102000000	-0.0012
OS4PRE_3160	OS4PRE	OS4	PRE	3160	D	16	1000001	90000000	0.0038
OS4PRE_3160	OS4PRE	OS4	PRE	3160	D	17	1000001	81000000	-0.0343
OS4PRE_3160	OS4PRE	OS4	PRE	3160	D	18	1000001	78000000	0.0582
OS4PRE_3160	OS4PRE	OS4	PRE	3160	D	19	1000001	59000000	-0.2054
OS4PRE_3160	OS4PRE	OS4	PRE	3160	D	20	1000001	61000000	-0.0292
OS4PRE_3160	OS4PRE	OS4	PRE	3160	D	21	16000001	48000000	0.0635
OS4PRE_3160	OS4PRE	OS4	PRE	3160	D	22	22000001	50000000	-0.0695
OS4PRE_3160	OS4PRE	OS4	PRE	3160	D	X	4000001	151000000	0.0234
OS4PRE_2353	OS4PRE	OS4	PRE	2353	D	1	1000001	248000000	-0.0553
OS4PRE_2353	OS4PRE	OS4	PRE	2353	D	2	1000001	243000000	0.0296
OS4PRE_2353	OS4PRE	OS4	PRE	2353	D	3	1000001	99000000	0.0818
OS4PRE_2353	OS4PRE	OS4	PRE	2353	D	3	99000001	197000000	0.1363
OS4PRE_2353	OS4PRE	OS4	PRE	2353	D	4	2000001	191000000	-0.0004
OS4PRE_2353	OS4PRE	OS4	PRE	2353	D	5	1000001	180000000	0.0642
OS4PRE_2353	OS4PRE	OS4	PRE	2353	D	6	1000001	170000000	-0.0457
OS4PRE_2353	OS4PRE	OS4	PRE	2353	D	7	1000001	159000000	-0.0078
OS4PRE_2353	OS4PRE	OS4	PRE	2353	D	8	1000001	145000000	-0.0301
OS4PRE_2353	OS4PRE	OS4	PRE	2353	D	9	1000001	141000000	0.0171
OS4PRE_2353	OS4PRE	OS4	PRE	2353	D	10	1000001	135000000	-0.0264
OS4PRE_2353	OS4PRE	OS4	PRE	2353	D	11	2000001	134000000	0.0326
OS4PRE_2353	OS4PRE	OS4	PRE	2353	D	12	1000001	132000000	-0.0233
OS4PRE_2353	OS4PRE	OS4	PRE	2353	D	13	20000001	114000000	-0.0193
OS4PRE_2353	OS4PRE	OS4	PRE	2353	D	14	21000001	106000000	0.0467
OS4PRE_2353	OS4PRE	OS4	PRE	2353	D	15	25000001	102000000	-0.0451
OS4PRE_2353	OS4PRE	OS4	PRE	2353	D	16	1000001	90000000	0.0051
OS4PRE_2353	OS4PRE	OS4	PRE	2353	D	17	1000001	81000000	-0.1119
OS4PRE_2353	OS4PRE	OS4	PRE	2353	D	18	1000001	78000000	0.0421
OS4PRE_2353	OS4PRE	OS4	PRE	2353	D	19	1000001	59000000	-0.2873
OS4PRE_2353	OS4PRE	OS4	PRE	2353	D	20	1000001	61000000	-0.0655
OS4PRE_2353	OS4PRE	OS4	PRE	2353	D	21	16000001	48000000	-0.0153
OS4PRE_2353	OS4PRE	OS4	PRE	2353	D	22	22000001	50000000	-0.1244
OS4PRE_2353	OS4PRE	OS4	PRE	2353	D	X	4000001	151000000	-0.0183
OS12POST_596	OS12POST	OS12	POST	596	M	1	1000001	248000000	0.022034281
OS12POST_596	OS12POST	OS12	POST	596	M	2	1000001	243000000	0.022370429
OS12POST_596	OS12POST	OS12	POST	596	M	3	1000001	197000000	-0.007497686
OS12POST_596	OS12POST	OS12	POST	596	M	4	2000001	191000000	0.004367038
OS12POST_596	OS12POST	OS12	POST	596	M	5	1000001	180000000	-0.004945559
OS12POST_596	OS12POST	OS12	POST	596	M	6	1000001	170000000	0.00306717
OS12POST_596	OS12POST	OS12	POST	596	M	7	1000001	159000000	0.030768357
OS12POST_596	OS12POST	OS12	POST	596	M	8	1000001	145000000	0.021294179
OS12POST_596	OS12POST	OS12	POST	596	M	9	1000001	141000000	0.022143926
OS12POST_596	OS12POST	OS12	POST	596	M	10	1000001	135000000	-0.023358675
OS12POST_596	OS12POST	OS12	POST	596	M	11	2000001	134000000	0.001474434
OS12POST_596	OS12POST	OS12	POST	596	M	12	1000001	132000000	-0.015673439
OS12POST_596	OS12POST	OS12	POST	596	M	13	20000001	114000000	-0.032720324
OS12POST_596	OS12POST	OS12	POST	596	M	14	21000001	106000000	-0.020776251
OS12POST_596	OS12POST	OS12	POST	596	M	15	25000001	102000000	-0.024677299
OS12POST_596	OS12POST	OS12	POST	596	M	16	1000001	90000000	0.003486994
OS12POST_596	OS12POST	OS12	POST	596	M	17	1000001	81000000	-0.079755067
OS12POST_596	OS12POST	OS12	POST	596	M	18	1000001	78000000	0.031657057
OS12POST_596	OS12POST	OS12	POST	596	M	19	1000001	59000000	-0.099631077
OS12POST_596	OS12POST	OS12	POST	596	M	20	1000001	61000000	0.004411761
OS12POST_596	OS12POST	OS12	POST	596	M	21	16000001	48000000	0.019401363
OS12POST_596	OS12POST	OS12	POST	596	M	22	22000001	50000000	-0.045667069
OS12POST_596	OS12POST	OS12	POST	596	M	X	4000001	151000000	0.016335636
OS3PRE_56	OS3PRE	OS3	PRE	56	D	1	1000001	69000000	-0.009679041
OS3PRE_56	OS3PRE	OS3	PRE	56	D	1	69000001	110000000	-0.738469425
OS3PRE_56	OS3PRE	OS3	PRE	56	D	1	110000001	182000000	0.039776545
OS3PRE_56	OS3PRE	OS3	PRE	56	D	1	182000001	248000000	-0.138602598
OS3PRE_56	OS3PRE	OS3	PRE	56	D	2	1000001	243000000	0.005172062
OS3PRE_56	OS3PRE	OS3	PRE	56	D	3	1000001	197000000	0.02267051
OS3PRE_56	OS3PRE	OS3	PRE	56	D	4	2000001	191000000	0.124233355
OS3PRE_56	OS3PRE	OS3	PRE	56	D	5	1000001	180000000	-0.13573452
OS3PRE_56	OS3PRE	OS3	PRE	56	D	6	1000001	170000000	-0.037368687
OS3PRE_56	OS3PRE	OS3	PRE	56	D	7	1000001	74000000	-0.187491205
OS3PRE_56	OS3PRE	OS3	PRE	56	D	7	75000001	159000000	0.123439873
OS3PRE_56	OS3PRE	OS3	PRE	56	D	8	1000001	60000000	-0.075102376
OS3PRE_56	OS3PRE	OS3	PRE	56	D	8	60000001	145000000	0.150634675
OS3PRE_56	OS3PRE	OS3	PRE	56	D	9	1000001	31000000	0.441295887
OS3PRE_56	OS3PRE	OS3	PRE	56	D	9	31000001	141000000	0.125987673
OS3PRE_56	OS3PRE	OS3	PRE	56	D	10	1000001	135000000	-0.16485532
OS3PRE_56	OS3PRE	OS3	PRE	56	D	11	2000001	134000000	-0.007369286
OS3PRE_56	OS3PRE	OS3	PRE	56	D	12	1000001	97000000	-0.034044718
OS3PRE_56	OS3PRE	OS3	PRE	56	D	12	97000001	132000000	0.167437744
OS3PRE_56	OS3PRE	OS3	PRE	56	D	13	20000001	80000000	0.131859441
OS3PRE_56	OS3PRE	OS3	PRE	56	D	13	80000001	114000000	-0.429048849
OS3PRE_56	OS3PRE	OS3	PRE	56	D	14	21000001	106000000	-0.056986454
OS3PRE_56	OS3PRE	OS3	PRE	56	D	15	25000001	102000000	-0.020644966
OS3PRE_56	OS3PRE	OS3	PRE	56	D	16	1000001	90000000	0.123562502
OS3PRE_56	OS3PRE	OS3	PRE	56	D	17	1000001	81000000	0.01408936
OS3PRE_56	OS3PRE	OS3	PRE	56	D	18	1000001	78000000	0.118084589
OS3PRE_56	OS3PRE	OS3	PRE	56	D	19	1000001	59000000	-0.182143134
OS3PRE_56	OS3PRE	OS3	PRE	56	D	20	1000001	61000000	0.054033257
OS3PRE_56	OS3PRE	OS3	PRE	56	D	21	16000001	48000000	-0.065994642
OS3PRE_56	OS3PRE	OS3	PRE	56	D	22	22000001	50000000	-0.033691257
OS3PRE_56	OS3PRE	OS3	PRE	56	D	X	5000001	151000000	0.004622395
OS3PRE_321	OS3PRE	OS3	PRE	321	D	1	1000001	248000000	-0.000275555
OS3PRE_321	OS3PRE	OS3	PRE	321	D	2	1000001	243000000	0.012896251
OS3PRE_321	OS3PRE	OS3	PRE	321	D	3	1000001	197000000	0.00418093
OS3PRE_321	OS3PRE	OS3	PRE	321	D	4	2000001	191000000	-0.003537488
OS3PRE_321	OS3PRE	OS3	PRE	321	D	5	1000001	180000000	-0.007256756
OS3PRE_321	OS3PRE	OS3	PRE	321	D	6	1000001	170000000	0.005283149
OS3PRE_321	OS3PRE	OS3	PRE	321	D	7	1000001	159000000	-0.009592479
OS3PRE_321	OS3PRE	OS3	PRE	321	D	8	1000001	111000000	-0.03208698
OS3PRE_321	OS3PRE	OS3	PRE	321	D	8	111000001	145000000	0.112103175
OS3PRE_321	OS3PRE	OS3	PRE	321	D	9	1000001	141000000	0.018299144
OS3PRE_321	OS3PRE	OS3	PRE	321	D	10	1000001	135000000	-0.010188312
OS3PRE_321	OS3PRE	OS3	PRE	321	D	11	2000001	134000000	0.026296003
OS3PRE_321	OS3PRE	OS3	PRE	321	D	12	1000001	132000000	-0.025428943
OS3PRE_321	OS3PRE	OS3	PRE	321	D	13	20000001	114000000	0.021237914
OS3PRE_321	OS3PRE	OS3	PRE	321	D	14	21000001	106000000	-0.005503882
OS3PRE_321	OS3PRE	OS3	PRE	321	D	15	25000001	102000000	-0.013106884
OS3PRE_321	OS3PRE	OS3	PRE	321	D	16	1000001	90000000	0.029485801
OS3PRE_321	OS3PRE	OS3	PRE	321	D	17	1000001	81000000	-0.043277966
OS3PRE_321	OS3PRE	OS3	PRE	321	D	18	1000001	78000000	0.025378448
OS3PRE_321	OS3PRE	OS3	PRE	321	D	19	1000001	59000000	-0.152790061
OS3PRE_321	OS3PRE	OS3	PRE	321	D	20	1000001	61000000	0.036373227
OS3PRE_321	OS3PRE	OS3	PRE	321	D	21	16000001	48000000	0.030599562
OS3PRE_321	OS3PRE	OS3	PRE	321	D	22	22000001	50000000	-0.016562139
OS3PRE_321	OS3PRE	OS3	PRE	321	D	X	4000001	151000000	0.0059742
OS3PRE_566	OS3PRE	OS3	PRE	566	M	1	1000001	248000000	-0.0204704
OS3PRE_566	OS3PRE	OS3	PRE	566	M	2	1000001	243000000	0.001786056
OS3PRE_566	OS3PRE	OS3	PRE	566	M	3	1000001	197000000	0.013135738
OS3PRE_566	OS3PRE	OS3	PRE	566	M	4	2000001	191000000	0.00580829
OS3PRE_566	OS3PRE	OS3	PRE	566	M	5	1000001	180000000	-0.001082021
OS3PRE_566	OS3PRE	OS3	PRE	566	M	6	1000001	170000000	0.01580761
OS3PRE_566	OS3PRE	OS3	PRE	566	M	7	1000001	159000000	0.013481985
OS3PRE_566	OS3PRE	OS3	PRE	566	M	8	1000001	145000000	0.019192172
OS3PRE_566	OS3PRE	OS3	PRE	566	M	9	1000001	141000000	0.002823354
OS3PRE_566	OS3PRE	OS3	PRE	566	M	10	1000001	135000000	-0.058348358
OS3PRE_566	OS3PRE	OS3	PRE	566	M	11	2000001	134000000	-0.010739422
OS3PRE_566	OS3PRE	OS3	PRE	566	M	12	1000001	132000000	-0.015060294
OS3PRE_566	OS3PRE	OS3	PRE	566	M	13	20000001	114000000	0.019359525
OS3PRE_566	OS3PRE	OS3	PRE	566	M	14	21000001	106000000	0.034513593
OS3PRE_566	OS3PRE	OS3	PRE	566	M	15	25000001	102000000	-0.042083414
OS3PRE_566	OS3PRE	OS3	PRE	566	M	16	1000001	90000000	0.04813552
OS3PRE_566	OS3PRE	OS3	PRE	566	M	17	1000001	81000000	-0.094132966
OS3PRE_566	OS3PRE	OS3	PRE	566	M	18	1000001	78000000	0.033225267
OS3PRE_566	OS3PRE	OS3	PRE	566	M	19	1000001	59000000	-0.128337823
OS3PRE_566	OS3PRE	OS3	PRE	566	M	20	1000001	61000000	-0.008433995
OS3PRE_566	OS3PRE	OS3	PRE	566	M	21	16000001	48000000	-0.027090927
OS3PRE_566	OS3PRE	OS3	PRE	566	M	22	22000001	50000000	-0.064931376
OS3PRE_566	OS3PRE	OS3	PRE	566	M	X	4000001	151000000	0.004485339
OS3POST_264	OS3POST	OS3	POST	264	M	1	1000001	248000000	-0.002086137
OS3POST_264	OS3POST	OS3	POST	264	M	2	1000001	243000000	-0.001526371
OS3POST_264	OS3POST	OS3	POST	264	M	3	1000001	197000000	0.017508547
OS3POST_264	OS3POST	OS3	POST	264	M	4	2000001	191000000	0.01307226
OS3POST_264	OS3POST	OS3	POST	264	M	5	1000001	79000000	-0.060643686
OS3POST_264	OS3POST	OS3	POST	264	M	5	79000001	180000000	0.002911359
OS3POST_264	OS3POST	OS3	POST	264	M	6	1000001	170000000	0.025231294
OS3POST_264	OS3POST	OS3	POST	264	M	7	1000001	159000000	0.02984936
OS3POST_264	OS3POST	OS3	POST	264	M	8	1000001	145000000	0.002580981
OS3POST_264	OS3POST	OS3	POST	264	M	9	1000001	141000000	-0.007177408
OS3POST_264	OS3POST	OS3	POST	264	M	10	1000001	135000000	-0.016752575
OS3POST_264	OS3POST	OS3	POST	264	M	11	2000001	134000000	0.015822037
OS3POST_264	OS3POST	OS3	POST	264	M	12	1000001	132000000	-0.006317562
OS3POST_264	OS3POST	OS3	POST	264	M	13	20000001	114000000	-0.001689396
OS3POST_264	OS3POST	OS3	POST	264	M	14	21000001	106000000	0.022116515
OS3POST_264	OS3POST	OS3	POST	264	M	15	25000001	102000000	-0.010107521
OS3POST_264	OS3POST	OS3	POST	264	M	16	1000001	90000000	0.015360374
OS3POST_264	OS3POST	OS3	POST	264	M	17	1000001	81000000	-0.03402452
OS3POST_264	OS3POST	OS3	POST	264	M	18	1000001	78000000	0.025472224
OS3POST_264	OS3POST	OS3	POST	264	M	19	1000001	59000000	-0.127545783
OS3POST_264	OS3POST	OS3	POST	264	M	20	1000001	61000000	0.014998258
OS3POST_264	OS3POST	OS3	POST	264	M	21	16000001	48000000	0.008579707
OS3POST_264	OS3POST	OS3	POST	264	M	22	22000001	50000000	-0.080906338
OS3POST_264	OS3POST	OS3	POST	264	M	X	4000001	151000000	0.002090465
OS3POST_1875	OS3POST	OS3	POST	1875	M	1	1000001	248000000	0.004319429
OS3POST_1875	OS3POST	OS3	POST	1875	M	2	1000001	243000000	0.004221326
OS3POST_1875	OS3POST	OS3	POST	1875	M	3	1000001	197000000	0.021370642
OS3POST_1875	OS3POST	OS3	POST	1875	M	4	2000001	191000000	0.004338184
OS3POST_1875	OS3POST	OS3	POST	1875	M	5	1000001	180000000	-0.008986547
OS3POST_1875	OS3POST	OS3	POST	1875	M	6	1000001	170000000	0.005759239
OS3POST_1875	OS3POST	OS3	POST	1875	M	7	1000001	159000000	0.024618148
OS3POST_1875	OS3POST	OS3	POST	1875	M	8	1000001	145000000	0.006183391
OS3POST_1875	OS3POST	OS3	POST	1875	M	9	1000001	141000000	0.000927653
OS3POST_1875	OS3POST	OS3	POST	1875	M	10	1000001	135000000	-0.00051937
OS3POST_1875	OS3POST	OS3	POST	1875	M	11	2000001	134000000	0.022353117
OS3POST_1875	OS3POST	OS3	POST	1875	M	12	1000001	132000000	-0.020575717
OS3POST_1875	OS3POST	OS3	POST	1875	M	13	20000001	114000000	-0.003725039
OS3POST_1875	OS3POST	OS3	POST	1875	M	14	21000001	106000000	0.012487968
OS3POST_1875	OS3POST	OS3	POST	1875	M	15	25000001	102000000	-0.010410487
OS3POST_1875	OS3POST	OS3	POST	1875	M	16	1000001	90000000	0.030792883
OS3POST_1875	OS3POST	OS3	POST	1875	M	17	1000001	81000000	-0.035110869
OS3POST_1875	OS3POST	OS3	POST	1875	M	18	1000001	78000000	0.036703605
OS3POST_1875	OS3POST	OS3	POST	1875	M	19	1000001	59000000	-0.096496101
OS3POST_1875	OS3POST	OS3	POST	1875	M	20	1000001	61000000	0.016139429
OS3POST_1875	OS3POST	OS3	POST	1875	M	21	16000001	48000000	-0.037331177
OS3POST_1875	OS3POST	OS3	POST	1875	M	22	22000001	50000000	-0.059114429
OS3POST_1875	OS3POST	OS3	POST	1875	M	X	4000001	151000000	-0.000975262
OS3POST_2567	OS3POST	OS3	POST	2567	M	1	1000001	248000000	0.014976617
OS3POST_2567	OS3POST	OS3	POST	2567	M	2	1000001	243000000	0.000251029
OS3POST_2567	OS3POST	OS3	POST	2567	M	3	1000001	197000000	0.001842322
OS3POST_2567	OS3POST	OS3	POST	2567	M	4	2000001	191000000	0.045805568
OS3POST_2567	OS3POST	OS3	POST	2567	M	5	1000001	180000000	0.018006277
OS3POST_2567	OS3POST	OS3	POST	2567	M	6	1000001	170000000	0.005954002
OS3POST_2567	OS3POST	OS3	POST	2567	M	7	1000001	159000000	0.008343105
OS3POST_2567	OS3POST	OS3	POST	2567	M	8	1000001	145000000	0.000678067
OS3POST_2567	OS3POST	OS3	POST	2567	M	9	1000001	141000000	0.006545507
OS3POST_2567	OS3POST	OS3	POST	2567	M	10	1000001	135000000	-0.017433527
OS3POST_2567	OS3POST	OS3	POST	2567	M	11	2000001	134000000	0.013505068
OS3POST_2567	OS3POST	OS3	POST	2567	M	12	1000001	132000000	-0.026402762
OS3POST_2567	OS3POST	OS3	POST	2567	M	13	20000001	114000000	-0.007809308
OS3POST_2567	OS3POST	OS3	POST	2567	M	14	21000001	106000000	0.042560946
OS3POST_2567	OS3POST	OS3	POST	2567	M	15	25000001	102000000	-0.017421985
OS3POST_2567	OS3POST	OS3	POST	2567	M	16	1000001	90000000	0.00645029
OS3POST_2567	OS3POST	OS3	POST	2567	M	17	1000001	81000000	-0.103470088
OS3POST_2567	OS3POST	OS3	POST	2567	M	18	1000001	78000000	-0.026805274
OS3POST_2567	OS3POST	OS3	POST	2567	M	19	1000001	59000000	-0.187716265
OS3POST_2567	OS3POST	OS3	POST	2567	M	20	1000001	61000000	-0.006189162
OS3POST_2567	OS3POST	OS3	POST	2567	M	21	16000001	48000000	-0.024160814
OS3POST_2567	OS3POST	OS3	POST	2567	M	22	22000001	50000000	-0.034187544
OS3POST_2567	OS3POST	OS3	POST	2567	M	X	4000001	151000000	0.009475621
OS2PRE_298G	OS2PRE	OS2	PRE	298G	D	1	1000001	41000000	0.092016532
OS2PRE_298G	OS2PRE	OS2	PRE	298G	D	1	41000001	120000000	0.280506082
OS2PRE_298G	OS2PRE	OS2	PRE	298G	D	1	150000001	176000000	0.057120625
OS2PRE_298G	OS2PRE	OS2	PRE	298G	D	1	176000001	248000000	0.230588834
OS2PRE_298G	OS2PRE	OS2	PRE	298G	D	2	1000001	52000000	0.075197594
OS2PRE_298G	OS2PRE	OS2	PRE	298G	D	2	52000001	82000000	-0.120264501
OS2PRE_298G	OS2PRE	OS2	PRE	298G	D	2	82000001	191000000	0.057204301
OS2PRE_298G	OS2PRE	OS2	PRE	298G	D	2	191000001	243000000	0.203141561
OS2PRE_298G	OS2PRE	OS2	PRE	298G	D	3	1000001	62000000	0.078137806
OS2PRE_298G	OS2PRE	OS2	PRE	298G	D	3	62000001	75000000	0.345450442
OS2PRE_298G	OS2PRE	OS2	PRE	298G	D	3	76000001	122000000	-0.055604352
OS2PRE_298G	OS2PRE	OS2	PRE	298G	D	3	122000001	197000000	0.084912702
OS2PRE_298G	OS2PRE	OS2	PRE	298G	D	4	2000001	104000000	0.072039534
OS2PRE_298G	OS2PRE	OS2	PRE	298G	D	4	104000001	191000000	0.160765279
OS2PRE_298G	OS2PRE	OS2	PRE	298G	D	5	1000001	79000000	-0.248975982
OS2PRE_298G	OS2PRE	OS2	PRE	298G	D	5	79000001	180000000	0.083110776
OS2PRE_298G	OS2PRE	OS2	PRE	298G	D	6	1000001	170000000	-0.125867929
OS2PRE_298G	OS2PRE	OS2	PRE	298G	D	7	1000001	93000000	0.18146074
OS2PRE_298G	OS2PRE	OS2	PRE	298G	D	7	93000001	159000000	0.071828901
OS2PRE_298G	OS2PRE	OS2	PRE	298G	D	8	1000001	28000000	-0.277301857
OS2PRE_298G	OS2PRE	OS2	PRE	298G	D	8	28000001	145000000	-0.005776551
OS2PRE_298G	OS2PRE	OS2	PRE	298G	D	9	1000001	141000000	-0.086815617
OS2PRE_298G	OS2PRE	OS2	PRE	298G	D	10	1000001	118000000	0.051690321
OS2PRE_298G	OS2PRE	OS2	PRE	298G	D	10	118000001	135000000	0.441927788
OS2PRE_298G	OS2PRE	OS2	PRE	298G	D	11	2000001	134000000	0.081119857
OS2PRE_298G	OS2PRE	OS2	PRE	298G	D	12	1000001	132000000	-0.097305452
OS2PRE_298G	OS2PRE	OS2	PRE	298G	D	13	20000001	34000000	0.080290307
OS2PRE_298G	OS2PRE	OS2	PRE	298G	D	13	34000001	114000000	-0.016309667
OS2PRE_298G	OS2PRE	OS2	PRE	298G	D	14	21000001	79000000	0.029099159
OS2PRE_298G	OS2PRE	OS2	PRE	298G	D	14	79000001	106000000	0.274410696
OS2PRE_298G	OS2PRE	OS2	PRE	298G	D	15	25000001	102000000	-0.128060825
OS2PRE_298G	OS2PRE	OS2	PRE	298G	D	16	1000001	90000000	-0.219679174
OS2PRE_298G	OS2PRE	OS2	PRE	298G	D	17	1000001	81000000	-0.215365516
OS2PRE_298G	OS2PRE	OS2	PRE	298G	D	18	1000001	78000000	-0.087290263
OS2PRE_298G	OS2PRE	OS2	PRE	298G	D	19	1000001	59000000	-0.528672712
OS2PRE_298G	OS2PRE	OS2	PRE	298G	D	20	1000001	61000000	-0.374760235
OS2PRE_298G	OS2PRE	OS2	PRE	298G	D	21	16000001	48000000	-0.255785503
OS2PRE_298G	OS2PRE	OS2	PRE	298G	D	22	22000001	50000000	-0.384670107
OS2PRE_298G	OS2PRE	OS2	PRE	298G	D	X	4000001	66000000	-0.199631484
OS2PRE_298G	OS2PRE	OS2	PRE	298G	D	X	66000001	124000000	0.051225773
OS2PRE_298G	OS2PRE	OS2	PRE	298G	D	X	124000001	151000000	0.297387057
OS2PRE_307	OS2PRE	OS2	PRE	307	M	1	1000001	248000000	0.035615812
OS2PRE_307	OS2PRE	OS2	PRE	307	M	2	1000001	243000000	-0.029335761
OS2PRE_307	OS2PRE	OS2	PRE	307	M	3	1000001	197000000	0.010473966
OS2PRE_307	OS2PRE	OS2	PRE	307	M	4	2000001	191000000	0.003373021
OS2PRE_307	OS2PRE	OS2	PRE	307	M	5	1000001	180000000	0.018185171
OS2PRE_307	OS2PRE	OS2	PRE	307	M	6	1000001	170000000	0.040973982
OS2PRE_307	OS2PRE	OS2	PRE	307	M	7	1000001	159000000	-0.016365933
OS2PRE_307	OS2PRE	OS2	PRE	307	M	8	1000001	145000000	-0.022650312
OS2PRE_307	OS2PRE	OS2	PRE	307	M	9	1000001	141000000	0.016475577
OS2PRE_307	OS2PRE	OS2	PRE	307	M	10	1000001	135000000	-0.040425758
OS2PRE_307	OS2PRE	OS2	PRE	307	M	11	2000001	134000000	-0.011118851
OS2PRE_307	OS2PRE	OS2	PRE	307	M	12	1000001	103000000	-0.037713491
OS2PRE_307	OS2PRE	OS2	PRE	307	M	12	103000001	132000000	0.097800297
OS2PRE_307	OS2PRE	OS2	PRE	307	M	13	20000001	114000000	0.019674032
OS2PRE_307	OS2PRE	OS2	PRE	307	M	14	21000001	106000000	0.015930239
OS2PRE_307	OS2PRE	OS2	PRE	307	M	15	25000001	102000000	-0.017574911
OS2PRE_307	OS2PRE	OS2	PRE	307	M	16	1000001	90000000	-0.013717144
OS2PRE_307	OS2PRE	OS2	PRE	307	M	17	1000001	81000000	-0.047066483
OS2PRE_307	OS2PRE	OS2	PRE	307	M	18	1000001	78000000	-0.029505999
OS2PRE_307	OS2PRE	OS2	PRE	307	M	19	1000001	59000000	-0.107375464
OS2PRE_307	OS2PRE	OS2	PRE	307	M	20	1000001	61000000	0.06113853
OS2PRE_307	OS2PRE	OS2	PRE	307	M	21	16000001	48000000	-0.021008525
OS2PRE_307	OS2PRE	OS2	PRE	307	M	22	22000001	50000000	-0.024368562
OS2PRE_307	OS2PRE	OS2	PRE	307	M	X	4000001	151000000	0.027796405
