# Supplementary material for: Decoding CTCs in osteosarcoma: the molecular journey from initial tumor to metastasis
Source: Sci Rep. 2026 Apr 3;16:15838. doi: 10.1038/s41598-026-47094-5 (PMC13194890; doi:10.1038/s41598-026-47094-5)
Supplement: Supplementary file 3 — Supplementary Material 3 [file 41598_2026_47094_MOESM3_ESM.tsv]

	OS12PRE_106	OS12PRE_153	OS2PRE_1248	OS2PRE_1836G	OS2PRE_1840	OS2PRE_2045	OS2PRE_24G	OS2PRE_2739	OS2PRE_298G	OS3PRE_141	OS3PRE_173	OS3PRE_236	OS3PRE_298	OS3PRE_32	OS3PRE_321	OS3PRE_56	OS3PRE_84	OS4_PRE_1593	OS4_PRE_2353	OS4_PRE_3160	OS4_PRE_759	OS4POST_178	OS4POST_303	OS4POST_304	OS4POST_714	OS4POST_792	OS4PRE_1788	OS4PRE_684	OS6POST_1121	OS6POST_1210	OS6POST_131	OS6POST_638	OS6PRE_392	OS6PRE_658	OS17POST_1621	OS17PRE_11	OS17PRE_1189	OS17PRE_147	OS2PRE_1859	OS12POST_596	OS12PRE_514	OS12PRE_516	OS12PRE_741	OS17POST_540	OS17POST_783	OS17PRE_864	OS2PRE_307	OS3POST_1875	OS3POST_2567
chr1_p	0.001575423	-0.022570964	0.241813001	-0.120649701	-0.11212193	0.315169604705204	-0.053738948	-0.07589153	0.217148250586335	0.00029431	-0.019085413	-0.013484871	0.064765466	0.011749308	-0.000275555	-0.265072759688174	0.001325837	-0.1581	-0.0553	0.0079	-0.0173	0.0214	0.0063	-0.007	0.0014	-0.0224	-0.0259	0.0188881449468058	0.0733	0.0202	-0.299648731957807	-0.0115	-0.0135	-0.0699963123855148	0.130780305	0.0220401226950816	0.011280433	0.00024093	0.180225793	0.022034281	-0.026026219	-0.004609411	-0.056275205	-0.05224143	0.044922638	0.0339495	0.035615812	0.004319429	0.014976617
chr1_q	0.001575423	-0.022570964	0.241813001	0.0844742395813126	-0.11212193	0.056312716	-0.053738948	-0.07589153	0.184566656932896	0.00029431	-0.019085413	-0.013484871	0.064765466	0.011749308	-0.000275555	-0.075645253360329	0.001325837	-0.1581	-0.0553	0.0079	-0.0173	0.0214	0.0063	-0.007	0.0014	-0.0224	-0.0259	0.0188881449468058	0.0733	0.0202	0.0068	-0.0115	-0.0135	0.0807	0.130780305	-0.215089134904036	0.011280433	0.00024093	0.180225793	0.022034281	-0.026026219	-0.004609411	-0.056275205	-0.05224143	0.044922638	0.0339495	0.035615812	0.004319429	0.014976617
chr2_p	0.030931382	0.014817921	-0.057644323	0.030253315	0.01597929	-0.014344717	0.126504157	0.145034132	0.00975228537606621	0.017567698	0.041204813	0.020090971	0.003788517	-0.046293198	0.012896251	0.005172062	-2.32192809488736	-0.12178711697097	0.0296	0.0169	1e-04	0.0163	-0.0117	0.0171	0.0089	0.0147	0.0218	0.019	0.043	0.0282	-0.1488	0.0028	0.0133	0.0091	-0.005958331	0.229104301	0.009210165	0.007695335	0.375286818	0.022370429	-0.020816647	0.001298426	-0.017623963	0.080189318	0.032376962	-0.031074208	-0.029335761	0.004221326	0.000251029
chr2_q	0.030931382	0.014817921	-0.057644323	0.030253315	0.01597929	-0.014344717	0.126504157	0.145034132	0.104339316331259	0.017567698	0.041204813	0.020090971	0.003788517	-0.046293198	0.012896251	0.005172062	-2.32192809488736	0.0983311585148403	0.0296	0.0169	0.0291559456650137	0.0163	-0.0117	0.0171	0.0089	0.0147	0.0218	0.019	0.043	0.0282	-0.1488	0.0028	0.0133	0.0091	0.0179688567167984	0.171605144154855	0.009210165	0.007695335	0.375286818	0.022370429	-0.020816647	0.001298426	-0.017623963	0.080189318	0.032376962	-0.031074208	-0.029335761	0.004221326	0.000251029
chr3_p	-0.022475746	0.015295453	-0.15805157	0.043798779	0.085613852	0.038046754	0.11699824	0.059033638	0.116536336190406	-0.023251916	0.006933592	0.008234903	0.003551915	0.010994779	0.00418093	0.02267051	0.02315237	0.0548	0.10905	0.0052	-0.284906632822006	-0.0031	0.0101	0.01	0.0118	0.0076	0.0447	-0.0737204086838817	0.0384	0	-0.0598861804988597	0.0333	-0.0121	-0.0582	0.001203208	0.260819066	-0.115846969	-0.004332413	-0.102931963	-0.007497686	0.036566549	-0.005443288	0.032469295	-0.10575676	0.043527552	0.02744006	0.010473966	0.021370642	0.001842322
chr3_q	-0.022475746	0.015295453	-0.15805157	0.043798779	0.085613852	0.038046754	0.11699824	-0.127458390795335	0.0314929957989888	-0.023251916	0.006933592	0.008234903	0.003551915	0.010994779	0.00418093	0.02267051	0.02315237	0.0548	0.10905	0.0052	-0.284906632822006	-0.0031	0.0101	0.01	0.0118	0.0076	0.0447	-0.0737204086838817	0.128213241422409	0	-0.4071	0.0333	-0.0121	-0.0582	0.001203208	0.260819066	-0.115846969	-0.004332413	-0.102931963	-0.007497686	0.036566549	-0.005443288	0.032469295	-0.0232118223078217	0.043527552	0.02744006	0.010473966	0.021370642	0.001842322
chr4_p	-0.05192548	-0.048825128	0.082729904	0.072788293	0.015383457	0.050811719	0.064950131	-0.062670673	0.112881543565917	0.000457334	-0.025469338	0.006647939	0.027489111	0.008813424	-0.003537488	0.124233355	-0.013405522	0.2513	-4e-04	0.0043	-0.0409	0.0602	0.0177	0.0112	0.005	-5e-04	0.0017	-0.0446868855725343	-0.0985	6e-04	0.179313330824889	0.0138	0.0084	-0.0921	0.021170107	-0.138566927405849	0.36536829	0.003534603	-0.061556912	0.004367038	-0.009071666	-0.011645434	0.016686211	-0.055621665	-0.036244828	0.02869809	0.003373021	0.004338184	0.045805568
chr4_q	-0.05192548	-0.048825128	0.082729904	0.072788293	0.015383457	0.050811719	0.064950131	-0.062670673	0.112881543565917	0.000457334	-0.025469338	0.006647939	0.027489111	0.008813424	-0.003537488	0.124233355	-0.013405522	0.2513	-4e-04	0.0043	-0.0212550786826514	0.0602	0.0177	0.0112	0.005	-5e-04	0.0017	-0.0357555442170027	0.0899252074811664	6e-04	0.279501218706321	0.0138	0.0084	0.0116448938045963	-0.0572242309713915	-0.71250883053338	0.241353529329849	0.003534603	-0.061556912	0.004367038	-0.009071666	-0.011645434	0.016686211	0.0449034244750134	-0.036244828	0.02869809	0.003373021	0.004338184	0.045805568
chr5_p	-0.020600242	0.006907624	0.301892593	0.004294903	0.169870128	0.088039022	-0.129949313	0.136792016	-0.248975982	-0.038962865	-0.035258024	-0.008829294	-0.031668599	-0.033816772	-0.007256756	-0.13573452	0.038411755	0.1566	0.0642	0.0117	0.0881	0.0209	0.0251	0.0191	0.0011	0.0082	-0.0219	0.0057	-0.3614	0.0301	-0.0756705601740061	0.0557	0.0441	-0.225082234548368	0.083132416	0.038459364	-0.121153201	0.01103806	0.218390847	-0.004945559	0.005684218	-0.05215054	-0.023689053	-0.096709619	0.003176814	-0.059261584	0.018185171	-0.008986547	0.018006277
chr5_q	-0.020600242	0.006907624	0.301892593	0.004294903	0.169870128	0.088039022	-0.129949313	0.136792016	-0.00939910639086747	-0.038962865	-0.035258024	-0.008829294	-0.031668599	-0.033816772	-0.007256756	-0.13573452	0.038411755	-0.261445791925715	0.0642	0.0117	0.0334369224097988	0.0209	0.0251	0.0191	0.0011	0.0082	-0.0219	0.0057	-0.208333877995925	0.0301	0.2337	0.0557	0.0441	0.0151	0.083132416	0.038459364	0.0728908908965496	0.01103806	0.218390847	-0.004945559	0.005684218	-0.05215054	-0.023689053	-0.00456441365884843	0.003176814	-0.059261584	0.018185171	-0.008986547	0.018006277
chr6_p	-0.023298082	-0.03265396	-0.141900599	-0.05392217	0.07964398	-0.07633588	-0.210698397	0.109724529941546	-0.125867929	-0.004316544	0.039912158	-0.004219883	0.015767214	0.033851396	0.005283149	-0.037368687	0.049045861	0.0242	-0.0457	-0.0123	0.0533125001805417	-0.0267	0.023	0.0043	-0.0021	0.0029	0.0158	0.0276	0.0478	-0.0249	-0.1553	0.0047	0.0239	0.0241	-0.025613608	0.022211733	-0.126130499	0.048594297	-0.052809852	0.00306717	-0.030324007	-0.023919884	-0.022588276	-0.000898799	0.026448928	-0.050042763	0.040973982	0.005759239	0.005954002
chr6_q	-0.023298082	-0.03265396	-0.141900599	-0.05392217	0.07964398	-0.07633588	-0.210698397	-0.093772292	-0.125867929	-0.004316544	0.039912158	-0.004219883	0.015767214	0.033851396	0.005283149	-0.037368687	0.049045861	0.0242	-0.0457	-0.0123	0.0533125001805417	-0.0267	0.023	0.0043	-0.0021	0.0029	0.0158	-0.0327619834036609	0.0478	-0.0249	-0.1553	0.0047	0.0239	0.0241	-0.025613608	-0.0592067678492665	-0.126130499	0.048594297	-0.052809852	0.00306717	-0.030324007	-0.023919884	-0.022588276	-0.000898799	0.026448928	-0.050042763	0.040973982	0.005759239	0.005954002
chr7_p	0.021445662	-0.017696097	0.247955997	-0.205594142	-0.013531037	-0.206823318	0.214348416	-0.033770606	0.135665161797726	-0.042904308	0.021620228	0.027929133	0.015096361	-0.000950736	-0.009592479	-0.187491205	0.014869858	-0.222	-0.0078	-0.0025	-0.5582	-0.0619	-0.0069	-0.04265	0.0173	0.0207	0.0136	0.0444	-0.021	-0.0498	0.0323	-0.0408	-0.0098	0.0843	-0.145735282	-0.186481318	0.252953492	-0.052639614	0.0681457	0.030768357	-0.038062623	-0.012473541	-0.04841396	-0.038391558	0.010429242	-0.018798316	-0.016365933	0.024618148	0.008343105
chr7_q	0.021445662	-0.017696097	0.247955997	-0.205594142	-0.013531037	-0.206823318	0.214348416	-0.033770606	0.135665161797726	-0.042904308	0.021620228	0.027929133	0.015096361	-0.000950736	-0.009592479	0.0292574304040819	0.014869858	-0.222	-0.0078	-0.0025	-0.5582	-0.0619	-0.0069	-0.04265	0.0173	0.0207	0.0136	0.0444	-0.021	-0.0498	0.19067322181389	-0.0408	-0.0098	0.0843	-0.145735282	-0.186481318	0.0239797693464341	-0.052639614	0.0681457	0.030768357	-0.038062623	-0.012473541	-0.04841396	-0.038391558	0.010429242	-0.018798316	-0.016365933	0.024618148	0.008343105
chr8_p	-0.017471037	-0.008925954	-0.248309457	-0.001356133	-0.039235534	-0.155024796	0.04885831	-0.125442334	-0.211708666150923	0.071297989	0.0292391	-0.007549623	-0.021015739	0.029996515	0.0019579171798586	-0.075102376	-0.003489879	0.196276598388694	-0.0301	0.011	0.2402	-0.0152	0.0158	0.0216	0.0126	0.0254	0.0038	0.0291	0.1051	0.0396	0.0098	0.0294	0.0245	0.1878	0.027542491	0.427717241	0.012697159	-0.006997071	-0.39588129	0.021294179	0.033966812	-0.006776339	0.040004491	0.075327436	-0.023231718	0.029016925	-0.022650312	0.006183391	0.000678067
chr8_q	-0.017471037	-0.008925954	-0.0789948621916368	-0.001356133	-0.039235534	-0.155024796	0.158067743951163	-0.125442334	-0.005776551	0.071297989	0.0292391	-0.007549623	-0.021015739	0.029996515	0.0019579171798586	0.0924753476736204	-0.003489879	-0.15	-0.0301	0.011	0.2402	-0.0152	0.0158	0.0216	0.0126	0.0254	0.0038	0.0291	0.1051	0.0396	0.0098	0.0294	0.0245	0.1878	0.027542491	0.427717241	0.108855486021073	-0.006997071	-0.39588129	0.021294179	0.033966812	-0.006776339	0.040004491	0.075327436	-0.023231718	0.029016925	-0.022650312	0.006183391	0.000678067
chr9_p	0.009570839	0.010533116	0.035423934	0.053984206	0.004636822	-0.020818089	0.004781091	-0.060386886	-0.086815617	0.052769457	0.04467738	0.015102132	0.022083333	-0.074920596	0.018299144	0.38874452018964	0.036426607	-0.2079	0.0171	0.0122	0.128761646064177	0.0727	-9e-04	-0.0081	0.0047	0.0239	0.0246	0.0698	0.1067	0.0233	-0.2514	0.0091	0.019	-0.1088	-0.007184621	0.0455369932822794	0.0681758667099338	0.012896251	0.001061824	0.022143926	0.020793564	0.022272326	0.004727712	-0.002341494	0.022129499	-0.004912377	0.016475577	0.000927653	0.006545507
chr9_q	0.009570839	0.010533116	-0.282119699845449	0.053984206	0.004636822	-0.020818089	0.004781091	-0.060386886	-0.086815617	0.052769457	0.04467738	0.015102132	0.022083333	-0.074920596	0.018299144	0.125987673	0.036426607	-0.2079	0.0171	0.0122	-0.0499360632283286	0.0727	-9e-04	-0.0081	0.0047	0.0239	0.0246	0.0507116459866711	0.1067	0.0233	-0.2514	0.0091	0.019	-0.1088	-0.007184621	-0.219449785	-0.143246633	0.012896251	0.001061824	0.022143926	0.020793564	0.022272326	0.004727712	-0.002341494	0.022129499	-0.004912377	0.016475577	0.000927653	0.006545507
chr10_p	-0.020380953	-0.044015183	-0.170083646	-0.010547543	0.003634149	0.008659056	0.029619972	0.108004479	0.051690321	0.009534772	-0.053548512	-0.061584323	-0.012606269	-0.029370386	-0.010188312	-0.16485532	-0.064211471	-0.0164	-0.0264	0.0253	-0.0332	-0.0282	-0.0729	0.0026	-0.0171	-0.023	-0.0226	-0.0426	-0.453	-0.0459	0.11	-0.0056	0.0034	-0.0436	-0.06851503	0.076588352	-0.070306857	-0.006111256	0.331137465	-0.023358675	-0.003380234	-0.008761487	-0.012208085	0.039547156	-0.078375851	0.057220171	-0.040425758	-0.00051937	-0.017433527
chr10_q	-0.020380953	-0.044015183	-0.0576421375677736	-0.010547543	0.003634149	0.008659056	0.029619972	0.108004479	0.107838181753101	0.009534772	-0.053548512	-0.061584323	-0.012606269	-0.029370386	-0.010188312	-0.16485532	-0.064211471	-0.0164	-0.0264	0.0253	0.0166685850639834	-0.0282	-0.0166883005712805	0.0026	-0.0171	-0.023	-0.0226	-0.0426	-0.293706026066621	-0.0459	0.11	-0.0056	0.0034	-0.0436	-0.06851503	-0.0845250994405282	-0.070306857	-0.006111256	0.331137465	-0.023358675	-0.003380234	-0.008761487	-0.012208085	0.039547156	-0.078375851	0.057220171	-0.040425758	-0.00051937	-0.017433527
chr11_p	0.039785201	0.051293579	0.054082309	0.131928691	-0.145080299	-0.019534091	0.198007009	0.093046617	0.081119857	0.036846431	0.025108664	0.022491616	0.0205988	0.075841036	0.026296003	-0.007369286	-0.025078368	-0.0643	0.0326	0.0243	0.17491104336803	-0.0321	-0.0022	0.0076	-0.0075	-0.0204	-0.012	0.0631	-0.2776	0.0047	0.0472	-0.0348	-0.017	0.0199	0.02276717	0.081559879	0.06964466	0.057941518	-0.027561246	0.001474434	0.015289682	0.027500653	0.015836463	0.091161014	0.0366156	-0.004162175	-0.011118851	0.022353117	0.013505068
chr11_q	0.039785201	0.051293579	0.054082309	0.131928691	-0.145080299	-0.019534091	0.198007009	0.093046617	0.081119857	0.036846431	0.025108664	0.022491616	0.0205988	0.075841036	0.026296003	-0.007369286	-0.025078368	-0.0643	0.0326	0.0243	0.2404	-0.0321	-0.0022	0.0076	-0.0075	-0.0204	-0.012	0.0631	-0.112818947607668	0.0047	0.0472	-0.0348	-0.017	0.0199	0.02276717	0.081559879	0.06964466	0.057941518	-0.027561246	0.001474434	0.015289682	0.027500653	0.015836463	0.091161014	0.0366156	-0.004162175	-0.011118851	0.022353117	0.013505068
chr12_p	-0.017639832	0.043285179	-0.051323876	0.045550211	-0.097520414	-0.080339359	-0.374879978	0.094678305	-0.097305452	0.032775146	0.009152457	0.011909448	-0.062891405	0.002749777	-0.025428943	-0.034044718	-0.000608817	0.2558	-0.0233	-0.0033	-0.212007921220273	-0.056	-0.0339	0.0149	0.008	-0.0063	-0.0182	-0.058	-0.2669	-0.0266	-0.0909	0.0162	0.0188	-0.0068	0.025528489	0.186999246	-0.152674645	-0.002798828	-0.045923869	-0.015673439	-0.042357526	-0.02022947	-0.019793776	-0.133504114	0.016472692	-0.047816684	-0.00771425606500243	-0.020575717	-0.026402762
chr12_q	-0.017639832	0.043285179	0.196083896	0.045550211	-0.097520414	-0.080339359	-0.131877541869784	0.094678305	-0.097305452	0.032775146	0.009152457	0.011909448	-0.062891405	0.002749777	-0.025428943	0.0509177650838706	-0.000608817	0.2558	-0.0233	-0.0033	-0.113617582048641	-0.056	-0.0339	0.0149	0.008	-0.0063	-0.0182	-0.058	-0.2669	-0.0266	-0.0909	0.0162	0.0188	-0.0068	0.025528489	0.186999246	-0.152674645	-0.002798828	-0.045923869	-0.015673439	-0.042357526	-0.02022947	-0.019793776	-0.0577094535440593	0.016472692	-0.047816684	-0.00771425606500243	-0.020575717	-0.026402762
chr13_p	0	0	0	0	0	0	0	0	0	0	0	0	0	0	0	0	0	0	0	0	0	0	0	0	0	0	0	0	0	0	0	0	0	0	0	0	0	0	0	0	0	0	0	0	0	0	0	0	0
chr13_q	-0.029155424	0.016322652	-0.0565787729170763	-0.043869471	-0.004163618	-0.044798566	-0.063845026	-0.005997283	-0.00192243755133527	-0.006411337	-0.056967699	-0.027686761	-0.052270284	-0.077856481	0.021237914	-0.0710222792644165	-0.012839986	-0.07526382817689	-0.0193	-0.027	0.184022341039837	-0.0193	0.0239	0.0401	0.0298	0.0145	0.0206	0.0378	-0.0114	-0.0145	0.1317	0.0271	-0.0019	-0.1075	0.007411124	0.109887042858568	-0.06174888402052	0.038306439	-0.353070757	-0.032720324	0.058546007	-0.022234816	0.036999357	-0.057220171	-0.046270115	-0.056037161	0.019674032	-0.003725039	-0.007809308
chr14_p	0	0	0	0	0	0	0	0	0	0	0	0	0	0	0	0	0	0	0	0	0	0	0	0	0	0	0	0	0	0	0	0	0	0	0	0	0	0	0	0	0	0	0	0	0	0	0	0	0
chr14_q	0.051678779	0.047797929	0.0247771318914993	0.026780748	-0.144542173	-0.106639689	-0.067659512	-0.051271939	0.107021646170982	0.029240543	0.016451052	-0.004087155	0.020269865	0.055070555	-0.005503882	-0.056986454	0.052870445	0.1793	0.0467	0.0139	0.2391	-0.0188	-0.0132	-0.0047	0.0231	0.0047	0.0319	0.0261	0.1291	0.0593	0.0366	-5e-04	0.0349	-0.0974	-0.015299781	-0.174446356	0.048960742	-0.032930957	-0.258701189	-0.020776251	0.03669062	0.019949587	0.024023758	0.021203289	0.011570414	-0.032408701	0.015930239	0.012487968	0.042560946
chr15_p	0	0	0	0	0	0	0	0	0	0	0	0	0	0	0	0	0	0	0	0	0	0	0	0	0	0	0	0	0	0	0	0	0	0	0	0	0	0	0	0	0	0	0	0	0	0	0	0	0
chr15_q	0.015110788	-0.00201833	-0.224121304478464	-0.171249344	0.026333513	0.085841798	-0.203047785	0.121283044	-0.128060825	-0.042630196	-0.013336273	-0.056456985	-0.011287646	-0.040096823	-0.013106884	-0.020644966	-0.063775777	0.2881	-0.0451	-0.0012	-0.2068	0.0059	-0.034	0.005	-0.0038	-0.0215	-0.0482	0.0342	0.0152	0.0097	0.0583	-0.0332	-0.0616	0.0685	0.024204095	-0.431615403	0.019360967	-0.019777906	-0.685883191	-0.024677299	0.010622564	-0.040017475	-0.016976193	-0.128622034	-0.040010262	0.038788299	-0.017574911	-0.010410487	-0.017421985
chr16_p	-0.009365976	0.00162736	0.020069331	-0.072814261	-0.005411549	-0.070542017	0.016612633	-0.068882917	-0.219679174	-0.010693256	-0.025603509	0.078380179	-0.019189287	0.040238207	0.029485801	0.123562502	0.054673814	0.0426	0.0051	0.0038	-0.1408	0.0877	0.0257	0.0801	-0.0317	0.0084	0.009	0.016	0.0789	-0.0066	0.0189	0.0635	-0.0356	0.0032	0.077723753	-0.314405088	-0.062408102	0.011326599	-0.847154856	0.003486994	0.01605431	0.059831449	0.133713304	0.041732839	-0.011675731	0.123389379	-0.013717144	0.030792883	0.00645029
chr16_q	-0.009365976	0.00162736	0.020069331	-0.072814261	-0.005411549	0.0854112409681704	0.016612633	-0.068882917	-0.219679174	-0.010693256	-0.025603509	0.078380179	-0.019189287	0.040238207	0.029485801	0.123562502	0.054673814	0.0426	0.0051	0.0038	-0.1408	0.0877	0.0257	0.0801	-0.0317	0.0084	0.009	0.016	0.0789	-0.0066	0.0189	0.0635	-0.0356	0.0032	0.077723753	-0.314405088	-0.062408102	0.011326599	-0.847154856	0.003486994	0.01605431	0.059831449	0.133713304	0.041732839	-0.011675731	0.123389379	-0.013717144	0.030792883	0.00645029
chr17_p	-0.087586016	-0.054539643	-0.080384082	-0.037430723	-0.156839706	-0.185922995	-0.260964778	-0.147261654	-0.215365516	-0.054867135	-0.036934436	0.003600967	-0.041103824	-0.036732458	-0.043277966	0.01408936	-0.083080479	-0.0995	-0.1119	-0.0343	0.0407	-0.1251	-0.0422	-0.0616	-0.0363	-0.0651	-0.077	0.0662	-0.0763	-0.0749	0.0117	-0.0845	-0.1092	-0.0697	-0.06113276	-0.112623988	-0.159719325	0.082696722	0.297818423	-0.079755067	-0.063969098	-0.01182	-0.014356258	0.007957906	-0.062770219	-0.026057958	-0.047066483	-0.035110869	-0.103470088
chr17_q	-0.087586016	-0.054539643	-0.080384082	-0.037430723	-0.156839706	-0.185922995	-0.260964778	-0.147261654	-0.215365516	-0.054867135	-0.036934436	0.003600967	-0.041103824	-0.036732458	-0.043277966	0.01408936	-0.083080479	-0.0995	-0.1119	-0.0343	0.0407	-0.1251	-0.0422	-0.0616	-0.0363	-0.0651	-0.077	0.0662	-0.0763	-0.0749	0.0117	-0.0845	-0.1092	-0.0697	-0.06113276	-0.112623988	-0.159719325	0.082696722	0.297818423	-0.079755067	-0.063969098	-0.01182	-0.014356258	0.007957906	-0.062770219	-0.026057958	-0.047066483	-0.035110869	-0.103470088
chr18_p	0.052690108	0.02274553	-0.457337213	0.056992225	-0.112602348	0.131065959	0.205382066	0.160978798	-0.087290263	0.002068825	0.028327317	0.019723084	0.004698858	0.050233199	0.025378448	0.118084589	0.035454231	0.0264	0.0421	0.0582	0.0501	0.0387	0.002	-0.0219	0.0083	0.0218	0.0062	-0.0924	0.0147	0.0286	0.2248	-0.0295	0.0161	0.0832	-0.041152876	0.206557862	-0.046353792	0.03450638	-0.064300918	0.031657057	-0.041493352	-0.003260491	0.004137649	-0.072752226	-0.09301632	-0.072603628	-0.029505999	0.036703605	-0.026805274
chr18_q	0.052690108	0.02274553	-0.457337213	0.056992225	-0.112602348	0.131065959	0.205382066	0.160978798	-0.087290263	0.002068825	0.028327317	0.019723084	0.004698858	0.050233199	0.025378448	0.118084589	0.035454231	0.0264	0.0421	0.0582	0.0501	0.0387	0.002	-0.0219	0.0083	0.0218	0.0062	-0.0924	0.0147	0.0286	0.2248	-0.0295	0.0161	0.0832	-0.041152876	-0.450838922630985	-0.046353792	0.03450638	-0.064300918	0.031657057	-0.041493352	-0.003260491	0.004137649	-0.072752226	-0.09301632	-0.072603628	-0.029505999	0.036703605	-0.026805274
chr19_p	0	0	0	0	0	0	0	0	0	0	0	0	0	0	0	0	0	0	0	0	0	0	0	0	0	0	0	0	0	0	0	0	0	0	0	0	0	0	0	0	0	0	0	0	0	0	0	0	0
chr19_q	0	0	0	0	0	0	0	0	0	0	0	0	0	0	0	0	0	0	0	0	0	0	0	0	0	0	0	0	0	0	0	0	0	0	0	0	0	0	0	0	0	0	0	0	0	0	0	0	0
chr20_p	0.063103481	0.011395848	0.145880994	-0.057274993	0.195231264	-0.072804163	-0.288021081	-0.070834884	-0.374760235	-0.048991038	0.083673427	0.003209996	-0.012157591	0.027330415	0.036373227	0.054033257	-0.013858529	0.2195	-0.0655	-0.0292	0.1202	0.0727	0.0118	-0.0552	-0.0259	0.0467	0.0424	0.0061	-0.0615	0.0306	0.0863	-0.0572	-0.0386	-0.1056	0.094981271	-0.008839393	0.164187352	0.087633625	-0.09617438	0.004411761	0.074792196	0.015970634	-0.021069118	0.067730204	-0.004144863	0.119603747	0.06113853	0.016139429	-0.006189162
chr20_q	0.063103481	0.011395848	0.145880994	-0.057274993	0.195231264	-0.072804163	-0.288021081	-0.070834884	-0.374760235	-0.048991038	0.083673427	0.003209996	-0.012157591	0.027330415	0.036373227	0.054033257	-0.013858529	0.2195	-0.0655	-0.0292	0.1202	0.0727	0.0118	-0.0552	-0.0259	0.0467	0.0424	0.0061	-0.0615	0.0306	0.0863	-0.0572	-0.0386	-0.1056	0.094981271	-0.008839393	0.164187352	0.087633625	-0.09617438	0.004411761	0.074792196	0.015970634	-0.021069118	0.067730204	-0.004144863	0.119603747	0.06113853	0.016139429	-0.006189162
chr21_p	0	0	0	0	0	0	0	0	0	0	0	0	0	0	0	0	0	0	0	0	0	0	0	0	0	0	0	0	0	0	0	0	0	0	0	0	0	0	0	0	0	0	0	0	0	0	0	0	0
chr21_q	0.04815139	-0.064494239	-0.373552699	0.073454818	0.014797723	0.111165798185975	-0.295794322	0.127514044	-0.255785503	0.056265107	-0.013555563	-0.04173861	-0.019976998	0.011165017	0.030599562	-0.065994642	-0.040617636	0.2801	-0.0153	0.0635	0.0669	0.0658	0.0123	-0.0162	0.0036	-0.0261	0.0071	0.0173	-0.5892	0.075	-0.0719	-0.0229	-0.0643	0.1396	-0.233210211	0.40205891	0.004335299	-0.019754823	-1.08854659	0.019401363	0.015055965	-0.053125802	0.002479993	0.061445824	-0.043627098	0.090849392	-0.021008525	-0.037331177	-0.024160814
chr22_p	0	0	0	0	0	0	0	0	0	0	0	0	0	0	0	0	0	0	0	0	0	0	0	0	0	0	0	0	0	0	0	0	0	0	0	0	0	0	0	0	0	0	0	0	0	0	0	0	0
chr22_q	-0.072556019	-0.005932362	-0.881646809	-0.089090747	-0.007051893	-0.141451921	-0.155650925	-0.138973371	-0.384670107	0.021816434	0.037377343	-0.078675931	-0.019109939	-0.04613883	-0.016562139	-0.033691257	0.001035855	0.0455	-0.1244	-0.0695	-0.1035	-0.0885	-0.0512	0.0169	-0.0666	-0.1013	-0.0495	0.0148	0.0488	0.0251	0.078	-0.2182	-0.116	-0.0505	-0.161534236	0.051234429	0.007258199	0.061174598	-0.47770951	-0.045667069	-0.043619885	-0.110041564	0.001373446	-0.207510041	0.086564588	-0.014695292	-0.024368562	-0.059114429	-0.034187544
[truncated: 19 more columns]
