# Supplementary material for: Decoding CTCs in osteosarcoma: the molecular journey from initial tumor to metastasis
Source: Sci Rep. 2026 Apr 3;16:15838. doi: 10.1038/s41598-026-47094-5 (PMC13194890; doi:10.1038/s41598-026-47094-5)
Supplement: Supplementary file 4 — Supplementary Material 4 [file 41598_2026_47094_MOESM4_ESM.tsv]

	OS4Met	OS4Parsortix	OS4Primary
chr1_p36	-0.0458460162441935	-0.0170036	0.297946972155762
chr1_p35	-0.0954077919160178	-0.0170036	0.35734906089024
chr1_p34	-0.0954077919160178	-0.0170036	0.359366778604307
chr1_p33	-0.0954077919160178	-0.0170036	0.511198286791702
chr1_p32	-0.0954077919160178	-0.0170036	0.443096978403434
chr1_p31	-0.0227348730030568	-0.0170036	0.618102811832351
chr1_p22	0.104821110190832	-0.0170036	0.189344
chr1_p21	0.118546306748041	-0.0170036	0.221272972869202
chr1_p13	0.0835272079238814	-0.0170036	0.217777501012776
chr1_p12	0.0920148987151018	-0.0170036	0.223964215563415
chr1_p11	0.678606	-0.0170036	0.816208
chr1_q11	0.678606	-0.0170036	0.816208
chr1_q12	0	0	0
chr1_q21	0.342696844584024	-0.0147346	0.777456305654401
chr1_q22	0.042050382872707	-0.0147346	0.171271030568208
chr1_q23	0.042050382872707	-0.0147346	-0.332904
chr1_q24	0.042050382872707	-0.0147346	-0.145433309513648
chr1_q25	0.042050382872707	-0.0147346	-0.358495988972243
chr1_q31	0.0587031819628572	-0.0147346	-0.32342344893098
chr1_q32	-0.0170718221351567	-0.0147346	-0.414221981695827
chr1_q41	-0.0680232678868376	-0.0147346	-0.262619626318872
chr1_q42	-0.0680232678868376	-0.0147346	-0.132485616263636
chr1_q43	-0.0365288439141852	-0.0147346	-0.146673070003104
chr1_q44	0.0605389534150434	-0.0147346	-0.0382947557983692
chr2_p25	-0.0111702292611229	-0.0247917	0.303622487064274
chr2_p24	-0.0111702292611229	-0.0247917	0.171861285877227
chr2_p23	-0.0111702292611229	-0.0247917	0.0112744
chr2_p22	-0.0111702292611229	-0.0247917	0.0112744
chr2_p21	-0.0111702292611229	-0.0247917	0.0112744
chr2_p16	-0.0111702292611229	-0.0247917	0.110340868908733
chr2_p15	-0.0111702292611229	-0.0247917	-0.0753647195021386
chr2_p14	-0.0111702292611229	-0.0247917	-0.0753647195021386
chr2_p13	-0.0111702292611229	-0.0247917	-0.0753647195021386
chr2_p12	-0.0111702292611229	-0.0247917	-0.0753647195021386
chr2_p11	0.0734948670947617	-0.0224780444519432	0.123420735106052
chr2_q11	0.0579426159443406	-0.012471	0.249339777407054
chr2_q12	0.153946	-0.012471	0.210927957747614
chr2_q13	0.189188590967381	-0.012471	0.254161315356243
chr2_q14	0.038630956715355	-0.012471	-0.116323445584078
chr2_q21	0.038630956715355	-0.012471	-0.107782725207205
chr2_q22	0.038630956715355	-0.012471	-0.02451862055372
chr2_q23	0.038630956715355	-0.012471	0.21841424190624
chr2_q24	0.038630956715355	-0.012471	-0.0224467362303302
chr2_q31	0.038630956715355	-0.012471	-0.244324125552048
chr2_q32	0.0258557052086166	-0.012471	-0.274464236906063
chr2_q33	-0.0376784988199905	-0.012471	-0.274464236906063
chr2_q34	-0.0376784988199905	-0.012471	-0.274464236906063
chr2_q35	-0.0376784988199905	-0.012471	-0.274464236906063
chr2_q36	-0.0376784988199905	-0.012471	-0.274464236906063
chr2_q37	-0.0376784988199905	-0.012471	-0.352313218123425
chr3_p26	-0.0142523768746593	-0.03042064942806	-0.578466
chr3_p25	-0.0142523768746593	-0.03042064942806	0.0789561123922321
chr3_p24	-0.0142523768746593	-0.03042064942806	-0.088352577869409
chr3_p23	-0.0142523768746593	-0.03042064942806	-0.155416550780305
chr3_p22	-0.0142523768746593	-0.03042064942806	-0.155416550780305
chr3_p21	-0.0142523768746593	-0.03042064942806	-0.143954340792719
chr3_p14	-0.0142523768746593	-0.03042064942806	-0.280744453965798
chr3_p13	-0.0142523768746593	-0.03042064942806	-0.236704476915737
chr3_p12	-0.0142523768746593	-0.03042064942806	-0.204442120854814
chr3_p11	-0.0142523768746593	-0.03042064942806	0.11869
chr3_q11	-0.0142523768746593	-0.03042064942806	-0.0165311053134313
chr3_q12	-0.0142523768746593	-0.03042064942806	-0.1550483141305
chr3_q13	-0.0142523768746593	-0.03042064942806	-0.167111792254318
chr3_q21	-0.0142523768746593	-0.03042064942806	-0.227477943478668
chr3_q22	-0.0142523768746593	-0.03042064942806	-0.288222621620626
chr3_q23	-0.0142523768746593	-0.03042064942806	0.0655669624045165
chr3_q24	-0.0142523768746593	-0.03042064942806	-0.111395526148326
chr3_q25	-0.0142523768746593	-0.03042064942806	-0.0550154245985296
chr3_q26	-0.0142523768746593	-0.03042064942806	-0.0715241959767717
chr3_q27	-0.0142523768746593	-0.03042064942806	-0.150935879182041
chr3_q28	-0.0142523768746593	-0.03042064942806	-0.150935879182041
chr3_q29	-0.0142523768746593	-0.03042064942806	-0.150935879182041
chr4_p16	0.0225981351991487	-0.0332784380383199	-0.0580631052350473
chr4_p15	-0.00299445607921933	-0.0332784380383199	0.00221531820664063
chr4_p14	-0.00299445607921933	-0.0332784380383199	0.192420843371711
chr4_p13	-0.00299445607921933	-0.0332784380383199	0.0232002
chr4_p12	-0.00299445607921933	-0.0332784380383199	0.0232002
chr4_p11	0.0463409651281029	-0.0332784380383199	0.0712335809684623
chr4_q11	0.654361	-0.0332784380383199	0.663207
chr4_q12	0.153617382590413	-0.0332784380383199	0.394342082424471
chr4_q13	0.0595596857042521	-0.0332784380383199	0.0569748836607791
chr4_q21	0.0396505841108721	-0.0332784380383199	0.398601604842383
chr4_q22	0.0396505841108721	-0.0332784380383199	0.0951860311318877
chr4_q23	0.0396505841108721	-0.0332784380383199	-0.162191
chr4_q24	0.0396505841108721	-0.0332784380383199	-0.0127510625726327
chr4_q25	0.0396505841108721	-0.0332784380383199	0.606779058572671
chr4_q26	0.0396505841108721	-0.0332784380383199	-0.0448613
chr4_q27	0.0396505841108721	-0.0332784380383199	-0.0448613
chr4_q28	0.0396505841108721	-0.0332784380383199	-0.0448613
chr4_q31	0.0396505841108721	-0.0332784380383199	0.0140246490845004
chr4_q32	0.0224819531792337	-0.0332784380383199	-0.0546639650140053
chr4_q33	-0.00579503	-0.0332784380383199	-0.516045
chr4_q34	-0.00579503	-0.0332784380383199	-0.516045
chr4_q35	0.0481752349855381	-0.0332784380383199	-0.386015900381787
chr5_p15	0.0209632965467555	-0.0121245	0.0801468
chr5_p14	0.0283283	-0.0121245	0.0801468
chr5_p13	0.0283283	-0.0121245	0.0801468
chr5_p12	0.0283283	-0.0121245	0.0271763948361646
chr5_p11	0.0283283	-0.0121245	0.0503021
chr5_q11	0.0478025	-0.0212746	-0.151217
chr5_q12	0.0478025	-0.0212746	-0.151217
chr5_q13	0.235056724083705	-0.0212746	0.0711776349633709
chr5_q14	-0.0409999500868319	-0.0212746	0.238886
chr5_q15	-0.0409999500868319	-0.0212746	0.246165578754587
chr5_q21	-0.0409999500868319	-0.0212746	0.0294099856750693
chr5_q22	-0.0409999500868319	-0.0212746	-0.297887596963619
chr5_q23	-0.0409999500868319	-0.0212746	-0.159191273686283
chr5_q31	-0.0409999500868319	-0.0212746	-0.159191273686283
chr5_q32	-0.0409999500868319	-0.0212746	-0.0723114586642059
chr5_q33	-0.0409999500868319	-0.0212746	-0.0723592137960786
chr5_q34	-0.0409999500868319	-0.0212746	-0.0859294443479273
chr5_q35	-0.00949696885993783	-0.0212746	0.0251922779232211
chr6_p25	0.0828054495549064	-0.00725387	0.208720036535104
chr6_p24	-0.0372788	-0.00725387	-0.0838214
chr6_p23	-0.0372788	-0.00725387	-0.0838214
chr6_p22	0.117194136172975	0.154940112816155	0.288958207871893
chr6_p21	0.344906813249636	0.379717496438677	0.43265057716794
chr6_p12	0.0103204595662132	-0.024456768302961	0.0999862
chr6_p11	0.0103204595662132	-0.024456768302961	0.0999862
chr6_q11	0.0103204595662132	-0.024456768302961	0.182850975036591
chr6_q12	0.0103204595662132	-0.024456768302961	0.30023
chr6_q13	0.0103204595662132	-0.024456768302961	0.159778894127585
chr6_q14	0.0103204595662132	-0.024456768302961	0.0064039
chr6_q15	0.0131099089830478	-0.024456768302961	0.0064039
chr6_q16	0.0479301	-0.024456768302961	0.0064039
chr6_q21	0.0479301	-0.024456768302961	0.0064039
chr6_q22	0.0938561985803036	-0.024456768302961	0.0864664342761303
chr6_q23	0.021335029589239	-0.024456768302961	0.0228683
chr6_q24	0.021335029589239	-0.024456768302961	0.22333388066027
chr6_q25	0.021335029589239	-0.024456768302961	0.0969265276500888
chr6_q26	0.021335029589239	-0.024456768302961	0.0377443
chr6_q27	0.100529517438834	-0.024456768302961	0.0377443
chr7_p22	0.0224238118053684	-0.00433864903739813	0.00197579
chr7_p21	-0.0587737222097037	-0.00433864903739813	-0.0172600987699404
chr7_p15	-0.0587737222097037	-0.00433864903739813	-0.364444
chr7_p14	-0.0587737222097037	-0.00433864903739813	-0.393957625956302
chr7_p13	-0.0587737222097037	-0.00433864903739813	-0.609035
chr7_p12	-0.0587737222097037	-0.00433864903739813	-0.609035
chr7_p11	0.174030196740337	-0.00433864903739813	-0.27397592195093
chr7_q11	0.0624917016907323	-0.00433864903739813	-0.180323180614532
chr7_q21	0.0631353242935087	-0.00433864903739813	-0.122446515862542
chr7_q22	-0.0308057172759434	-0.00433864903739813	-0.00622776708389572
chr7_q31	0.0158516713065823	-0.00433864903739813	-0.0865759482153643
chr7_q32	0.0158516713065823	-0.00433864903739813	-0.0846765819408238
chr7_q33	0.0158516713065823	-0.00433864903739813	-0.0501338152137372
chr7_q34	0.10671437047742	-0.00433864903739813	-0.148107605117417
chr7_q35	0.105250734106481	-0.00433864903739813	-0.176428543215695
chr7_q36	-0.0608014	-0.00433864903739813	-0.231761211721822
chr8_p23	0.141244577542695	-0.0191692510435014	0.177767908836431
chr8_p22	-0.0377271806209037	-0.0191692510435014	-0.15936
chr8_p21	-0.0377271806209037	-0.0191692510435014	-0.11710220059563
chr8_p12	-0.0377271806209037	-0.0191692510435014	0.0184279317309184
chr8_p11	0.0277954483227508	-0.0191692510435014	0.164117871297213
chr8_q11	0.0166632304101248	-0.0191692510435014	0.348689562502252
chr8_q12	0.0166632304101248	-0.0191692510435014	0.442826414365599
chr8_q13	0.0166632304101248	-0.0191692510435014	0.202150874511839
chr8_q21	0.0166632304101248	-0.0191692510435014	0.4913106379601
chr8_q22	0.0166632304101248	-0.0191692510435014	0.585956262875246
chr8_q23	0.0166632304101248	-0.0191692510435014	0.574925361771168
chr8_q24	0.0166632304101248	-0.0191692510435014	0.393169267853157
chr9_p24	0.11270807845128	-0.0462972	0.246112369214119
chr9_p23	-0.0176417	-0.0462972	0.573641
chr9_p22	-0.0176417	-0.0462972	0.151261011591484
chr9_p21	-0.0176417	-0.0462972	-0.310277
chr9_p13	0.0105469577193081	-0.0462972	-0.269879807196224
chr9_p12	0.563825	-0.0462972	0.323087
chr9_p11	0.563825	-0.0462972	0.323087
chr9_q11	0.563825	-0.0462972	0.323087
chr9_q12	0.572423633090712	-0.0445521831821648	0.341803233813171
chr9_q13	0.649404	-0.00786654	0.511813
chr9_q21	0.140649717080723	-0.00786654	0.0626505271551367
chr9_q22	-0.0550346900925237	-0.00786654	-0.0839842
chr9_q31	-0.0550346900925237	-0.00786654	0.0438878597827053
chr9_q32	-0.0550346900925237	-0.00786654	0.164069920979556
chr9_q33	-0.0550346900925237	-0.00786654	0.0247765978314319
chr9_q34	-0.0550346900925237	-0.00786654	-0.123146
chr10_p15	0.0164080317734127	-0.00881254613734476	-0.201622
chr10_p14	0.0164080317734127	-0.00881254613734476	-0.201622
chr10_p13	0.0164080317734127	-0.00881254613734476	-0.201622
chr10_p12	0.0164080317734127	-0.00881254613734476	-0.193492093593509
chr10_p11	0.0164080317734127	-0.00881254613734476	-0.128045435889879
chr10_q11	0.0164080317734127	-0.00881254613734476	-0.109479713534361
chr10_q21	0.0164080317734127	-0.00881254613734476	-0.203597433095944
chr10_q22	0.035860816831535	-0.00881254613734476	-0.0482156085869609
chr10_q23	-0.0541015490752986	-0.00881254613734476	-0.486090669473136
chr10_q24	-0.0826090737049602	-0.00881254613734476	-0.257883742476501
chr10_q25	-0.0826090737049602	-0.00881254613734476	-0.346450824986932
chr10_q26	-0.0826090737049602	-0.00881254613734476	-0.324366289939323
chr11_p15	-0.0394446443754585	-0.0133505233725612	0.0535769138591069
chr11_p14	-0.0394446443754585	-0.0133505233725612	0.0535769138591069
chr11_p13	-0.0394446443754585	-0.0133505233725612	0.0535769138591069
chr11_p12	-0.0394446443754585	-0.0133505233725612	0.0535769138591069
chr11_p11	0.121201614695368	-0.0133505233725612	0.196097004573977
chr11_q11	0.542802110321693	-0.0133505233725612	0.597238833291254
chr11_q12	0.031101372474991	-0.0133505233725612	0.195150722220593
chr11_q13	0.0052939033843245	-0.0133505233725612	0.195150722220593
chr11_q14	0.0326958681957611	-0.0133505233725612	0.195150722220593
chr11_q21	0.0427293807446818	-0.0133505233725612	0.195150722220593
chr11_q22	0.0427293807446818	-0.0133505233725612	0.195150722220593
chr11_q23	0.0427293807446818	-0.0133505233725612	0.251226493230376
chr11_q24	0.0427293807446818	-0.0133505233725612	0.252503
chr11_q25	0.0427293807446818	-0.0133505233725612	0.252503
chr12_p13	0.0547015683339455	-0.0184964869153342	0.165246192496656
chr12_p12	0.073648234328715	-0.0184964869153342	0.290031339755077
chr12_p11	0.073648234328715	-0.0184964869153342	0.0854047551748522
chr12_q11	0.073648234328715	-0.0184964869153342	-0.0184752690830863
chr12_q12	0.073648234328715	-0.0184964869153342	-0.0184752690830863
chr12_q13	0.073648234328715	-0.0184964869153342	0.142737800122754
chr12_q14	0.073648234328715	-0.0184964869153342	0.202963907159994
chr12_q15	0.073648234328715	-0.0184964869153342	-0.00892796704827489
chr12_q21	0.073648234328715	-0.0184964869153342	0.128913074407216
chr12_q22	0.073648234328715	-0.0184964869153342	0.0597973007885695
chr12_q23	0.0172180138058625	-0.0184964869153342	-0.125052608182564
chr12_q24	-0.103906821923585	-0.0184964869153342	-0.269103177519116
chr13_p13	0	0	0
chr13_p12	0	0	0
chr13_p11	0.0196971327872723	-0.0148123552808985	-0.335478
chr13_q11	0.0196971327872723	-0.0148123552808985	-0.335478
chr13_q12	0.0196971327872723	-0.0148123552808985	-0.280302573461154
chr13_q13	0.0196971327872723	-0.0148123552808985	-0.172274963857987
chr13_q14	0.0196971327872723	-0.0148123552808985	-0.704991843560121
chr13_q21	0.0196971327872723	-0.0148123552808985	-0.50310022279081
chr13_q22	0.0196971327872723	-0.0148123552808985	-0.113145896565253
chr13_q31	0.0196971327872723	-0.0148123552808985	-0.113145896565253
chr13_q32	0.0196971327872723	-0.0148123552808985	-0.00761782119572819
chr13_q33	0.0196971327872723	-0.0148123552808985	0.219657
chr13_q34	0.0196971327872723	-0.0148123552808985	0.219657
chr14_p13	0	0	0
chr14_p12	0	0	0
chr14_p11	0.0227299426543707	-0.0131909299518054	0.466302
chr14_q11	0.0227299426543707	-0.0131909299518054	0.507455554111897
chr14_q12	0.0227299426543707	-0.0131909299518054	0.5190476730487
chr14_q13	0.0227299426543707	-0.0131909299518054	0.244938
chr14_q21	0.0227299426543707	-0.0131909299518054	0.244938
chr14_q22	0.0227299426543707	-0.0131909299518054	0.261847191455398
chr14_q23	0.0227299426543707	-0.0131909299518054	0.19625653823352
chr14_q24	0.0227299426543707	-0.0131909299518054	0.19625653823352
chr14_q31	0.0227299426543707	-0.0131909299518054	0.19625653823352
chr14_q32	0.0815581224071726	-0.0131909299518054	0.490089465503499
chr15_p13	0	0	0
chr15_p12	0	0	0
chr15_p11	-0.225477	0.0619837	-0.584377
chr15_q11	0.450217771355222	0.11155652193037	0.291500971757204
chr15_q12	-0.0897561	0.00404345	-0.338979
chr15_q13	0.448806457569354	0.425774565469334	0.215706353126498
chr15_q14	-0.0448760738307101	-0.0213925945998346	-0.267617056996415
chr15_q15	-0.0575683368229773	-0.0213925945998346	0.0455076959464475
chr15_q21	-0.0625014	-0.0213925945998346	-0.273507531225078
chr15_q22	-0.0106997574079747	-0.0213925945998346	-0.0602818452881003
chr15_q23	-0.0408652825117216	-0.0213925945998346	-0.0602818452881003
chr15_q24	-0.0408652825117216	-0.0213925945998346	-0.0602818452881003
chr15_q25	-0.0224238063983461	-0.0213925945998346	-0.0907996432759046
chr15_q26	-0.0748481350764308	-0.0213925945998346	-0.10994619834777
chr16_p13	-0.0431845022374014	0.0574791313931789	-0.0802293673233296
chr16_p12	0.00452043952703759	0.106282901324839	0.0526737577237948
chr16_p11	0.0772458692912937	0.00808091635989052	0.104564122643766
chr16_q11	0.57941216489599	0.0075278847193068	-0.0766563269355129
chr16_q12	-0.0682027543684138	-0.00595837	-0.579677053485739
chr16_q13	-0.0682027543684138	-0.00595837	-0.0508827879625191
chr16_q21	-0.0682027543684138	-0.00595837	0.0318111846929928
chr16_q22	-0.0682027543684138	-0.00595837	-0.33360108060026
chr16_q23	-0.0682027543684138	-0.00595837	-0.644193586239968
chr16_q24	-0.0682027543684138	-0.00595837	-0.502329423611559
chr17_p13	-0.0732215143182212	0.0186302	0.195383803325819
chr17_p12	-0.0921564076740109	0.0186302	0.18801
chr17_p11	-0.0376828906850935	0.0186302	0.219418189144875
chr17_q11	-0.0618775	0.0389605	-0.014465
chr17_q12	0.240036387170773	0.0389605	0.305649358506969
chr17_q21	0.10360175436091	0.0389605	0.186142643265068
chr17_q22	-0.0757662750360289	0.0389605	0.0488850615989581
chr17_q23	-0.0757662750360289	0.0389605	0.0488850615989581
chr17_q24	-0.0757662750360289	0.0389605	0.0488850615989581
chr17_q25	-0.0757662750360289	0.0389605	0.0488850615989581
chr18_p11	0.069998386993192	-0.0277516131943366	0.331939811515067
chr18_q11	0.243374524469045	-0.0277516131943366	0.938682134467838
chr18_q12	-0.00892964	-0.0277516131943366	0.577844038580713
chr18_q21	-0.00892964	-0.0277516131943366	0.521961261003661
chr18_q22	-0.00892964	-0.0277516131943366	0.772171408121717
chr18_q23	-0.00892964	-0.0277516131943366	0.93413
chr19_p13	-0.156222069737456	0.00675964	-0.033543780209629
chr19_p12	0.488928	0.00675964	0.625327166580557
chr19_p11	0	0	0
chr19_q11	-0.113645	8.74e-06	0.0943709
chr19_q12	-0.113645	8.74e-06	0.0943709
chr19_q13	-0.094875287801752	0.0411462739836697	0.0136450546954192
chr20_p13	0.025104	-0.00682629	0.154819
chr20_p12	0.025104	-0.00682629	0.154819
chr20_p11	0.237457370098866	-0.00682629	0.254007287961462
chr20_q11	-0.0151306822463164	-0.00317225075906389	0.395279794018282
chr20_q12	-0.0452473	0.00139912	0.255772546890862
chr20_q13	-0.0452473	0.00139912	0.255772546890862
chr21_p13	0	0	0
chr21_p12	-0.99684	-2.11271801951486	-0.705955
chr21_p11	-0.99684	-1.48638917639928	-0.705955
chr21_q11	0.034830651716319	-0.0274399502166185	0.723252516413861
chr21_q21	0.034830651716319	-0.0274399502166185	0.723252516413861
chr21_q22	0.0218654433063429	0.0124865627466291	0.763138698236269
chr22_p13	0	0	0
chr22_p12	0	0	0
chr22_p11	-0.127475	0.0202854436521369	-0.0217396
chr22_q11	0.0166016055983714	0.0557449472415012	0.0907482944563443
chr22_q12	-0.0579264485639905	0.00581631684020767	-0.0279764410158878
chr22_q13	-0.104544513811413	0.0060736908656141	-0.0338331916800889
