# Supplementary material for: Decoding CTCs in osteosarcoma: the molecular journey from initial tumor to metastasis
Source: Sci Rep. 2026 Apr 3;16:15838. doi: 10.1038/s41598-026-47094-5 (PMC13194890; doi:10.1038/s41598-026-47094-5)
Supplement: Supplementary file 5 — Supplementary Material 5 [file 41598_2026_47094_MOESM5_ESM.tsv]

	OS4Met	OS4Parsortix	OS4Primary
chr1_p36	0.76583515103375	0	0.651015542515605
chr1_p35	0	0	0.54538706251333
chr1_p34	0	0	0.390849273327718
chr1_p33	0	0	0.511198286791702
chr1_p32	0	0	0.443096978403434
chr1_p31	0	0	0.660368900028962
chr1_p22	0	0	0
chr1_p21	1.16248	0	0.34410422216824
chr1_p13	0.526136602827461	0	0.313732448655272
chr1_p12	0.678606	0	0.816208
chr1_p11	0.678606	0	0.816208
chr1_q11	0.678606	0	0.816208
chr1_q12	0	0	0
chr1_q21	0.63047216888652	0	0.836655068039139
chr1_q22	0	0	0.171271030568208
chr1_q23	0	0	-0.332904
chr1_q24	0	0	-0.311316998548947
chr1_q25	0	0	-0.358495988972243
chr1_q31	0.623147	0	-0.425624297440382
chr1_q32	0.623147	0	-0.462281775276876
chr1_q41	0	0	-0.519342
chr1_q42	0	0	0
chr1_q43	0.562077	0	-0.154382881975133
chr1_q44	0.674238360374346	0	0.096244600641285
chr2_p25	0	0	0.336186084910537
chr2_p24	0	0	0.251716
chr2_p23	0	0	0
chr2_p22	0	0	0
chr2_p21	0	0	0
chr2_p16	0	0	0.422232
chr2_p15	0	0	0
chr2_p14	0	0	0
chr2_p13	0	0	0
chr2_p12	0	0	0
chr2_p11	0.757083	0	0.534501204809618
chr2_q11	0.624051709522677	0	0.672323585055383
chr2_q12	0	0	0.64785173024256
chr2_q13	1.06706517472631	0	0.469925111836227
chr2_q14	0	0	-0.142968869921491
chr2_q21	0	0	-0.221211388589425
chr2_q22	0	0	-0.109788784513325
chr2_q23	0	0	0.45698
chr2_q24	0	0	0.369761644352222
chr2_q31	0	0	-0.268322649227414
chr2_q32	0.304257	0	-0.274464236906063
chr2_q33	0	0	-0.274464236906063
chr2_q34	0	0	-0.274464236906063
chr2_q35	0	0	-0.274464236906063
chr2_q36	0	0	-0.274464236906063
chr2_q37	0	0	-0.352313218123425
chr3_p26	0	0	-0.578466
chr3_p25	0	0	0
chr3_p24	0	0	0
chr3_p23	0	0	0
chr3_p22	0	0	0
chr3_p21	0	0	-0.347148
chr3_p14	0	0	-0.331370103707312
chr3_p13	0	0	-0.236704476915737
chr3_p12	0	0	-0.236704476915737
chr3_p11	0	0	0
chr3_q11	0	0	-0.237346
chr3_q12	0	0	-0.237346
chr3_q13	0	0	-0.251459238729962
chr3_q21	0	0	-0.295018925414514
chr3_q22	0	0	-0.293189
chr3_q23	0	0	0.905686
chr3_q24	0	0	0
chr3_q25	0	0	0
chr3_q26	0	0	0
chr3_q27	0	0	0
chr3_q28	0	0	0
chr3_q29	0	0	0
chr4_p16	0.289295	0	0
chr4_p15	0	0	0.291264
chr4_p14	0	0	0.291264
chr4_p13	0	0	0
chr4_p12	0	0	0
chr4_p11	0.654361	0	0.663207
chr4_q11	0.654361	0	0.663207
chr4_q12	0.654361	0	0.394342082424471
chr4_q13	0.500434	0	0.025773754229358
chr4_q21	0	0	0.398601604842383
chr4_q22	0	0	0.76183359436391
chr4_q23	0	0	0
chr4_q24	0	0	0.705844
chr4_q25	0	0	0.705844
chr4_q26	0	0	0
chr4_q27	0	0	0
chr4_q28	0	0	0
chr4_q31	0	0	0.0269286938550075
chr4_q32	0.615506	0	-0.154492547267108
chr4_q33	0	0	-0.516045
chr4_q34	0	0	-0.516045
chr4_q35	0.969366	0	-0.386015900381787
chr5_p15	-0.294021	0	0
chr5_p14	0	0	0
chr5_p13	0	0	0
chr5_p12	0	0	-0.206176
chr5_p11	0	0	0
chr5_q11	0	0	0
chr5_q12	0	0	0
chr5_q13	1.1838	0	0.821689909547452
chr5_q14	0	0	0.238886
chr5_q15	0	0	0.246165578754587
chr5_q21	0	0	0.0294099856750693
chr5_q22	0	0	-0.427703
chr5_q23	0	0	0
chr5_q31	0	0	0
chr5_q32	0	0	-0.0926148922750216
chr5_q33	0	0	0.233562
chr5_q34	0	0	0
chr5_q35	0.386694	0	0.0979469946654008
chr6_p25	0	0	0.441407041714144
chr6_p24	0	0	0
chr6_p23	0	0	0
chr6_p22	1.26087	1.4523	0.612460214070212
chr6_p21	1.26087	1.4523	0.881539290031937
chr6_p12	0	0	0
chr6_p11	0	0	0
chr6_q11	0	0	0.30023
chr6_q12	0	0	0.30023
chr6_q13	0	0	0.30023
chr6_q14	0	0	0
chr6_q15	-0.362133	0	0
chr6_q16	0	0	0
chr6_q21	0	0	0
chr6_q22	0.71465	0	0.515468
chr6_q23	0	0	0
chr6_q24	0	0	0.43328133955391
chr6_q25	0	0	0.447969
chr6_q26	0	0	0
chr6_q27	0.359365	0	0
chr7_p22	1.64704	0	0
chr7_p21	0	0	-0.364444
chr7_p15	0	0	-0.364444
chr7_p14	0	0	-0.46533284299289
chr7_p13	0	0	-0.609035
chr7_p12	0	0	-0.609035
chr7_p11	0.921957	0	-0.27397592195093
chr7_q11	0.33753422982499	0	-0.223392752810081
chr7_q21	0	0	-0.13274553133468
chr7_q22	0.713666	0	0.423632376917195
chr7_q31	0	0	0
chr7_q32	0	0	0
chr7_q33	0	0	0
chr7_q34	0.352957869477754	0	-0.492059
chr7_q35	0.747521218202273	0	-0.176428543215695
chr7_q36	0	0	-0.30966335037439
chr8_p23	0.555870834765655	0	0.663088364177975
chr8_p22	0	0	0
chr8_p21	0	0	0.587358
chr8_p12	0	0	0
chr8_p11	0.446515	0	0.448372822686487
chr8_q11	0	0	0.348689562502252
chr8_q12	0	0	0.463702
chr8_q13	0	0	0.300095
chr8_q21	0	0	0.4913106379601
chr8_q22	0	0	0.585956262875246
chr8_q23	0	0	0.574925361771168
chr8_q24	0	0	0.395479869251052
chr9_p24	0.616903	0	0.459750816101105
chr9_p23	0	0	0.573641
chr9_p22	0	0	0.225942011529863
chr9_p21	0	0	-0.310277
chr9_p13	0.563825	0	-0.269879807196224
chr9_p12	0.563825	0	0.323087
chr9_p11	0.563825	0	0.323087
chr9_q11	0.563825	0	0.323087
chr9_q12	0.572423633090712	0	0.341803233813171
chr9_q13	0.649404	0	0.511813
chr9_q21	0.646540552055062	0	0.513224197763168
chr9_q22	0	0	0
chr9_q31	0	0	0
chr9_q32	0	0	0.321678974422682
chr9_q33	0	0	0.687827
chr9_q34	0	0	0
chr10_p15	0	0	0
chr10_p14	0	0	0
chr10_p13	0	0	0
chr10_p12	0	0	0.468939
chr10_p11	0	0	-0.198462095756773
chr10_q11	0	0	-0.0473512928605035
chr10_q21	0	0	-0.310829708451133
chr10_q22	1.00772	0	-0.0961588998765088
chr10_q23	0.884046	0	-0.607467564626231
chr10_q24	0	0	-0.336118981324928
chr10_q25	0	0	-0.346450824986932
chr10_q26	0	0	-0.372556947866569
chr11_p15	0	0	0
chr11_p14	0	0	0
chr11_p13	0	0	0
chr11_p12	0	0	0
chr11_p11	0.861823	0	0.853152
chr11_q11	0.861823	0	0.853152
chr11_q12	0.53158	0	0
chr11_q13	0	0	0
chr11_q14	0.757888	0	0
chr11_q21	0	0	0
chr11_q22	0	0	0
chr11_q23	0	0	0.426202959260376
chr11_q24	0	0	0.252503
chr11_q25	0	0	0.252503
chr12_p13	0.739503035760433	0	1.0985174069829
chr12_p12	0	0	0.567646
chr12_p11	0	0	0.967494
chr12_q11	0	0	0
chr12_q12	0	0	0
chr12_q13	0	0	0.329585933452117
chr12_q14	0	0	0.492905
chr12_q15	0	0	0
chr12_q21	0	0	0.319282023067207
chr12_q22	0	0	0.299242
chr12_q23	0.609868	0	-0.0745199951662534
chr12_q24	0.325885	0	-0.269103177519116
chr13_p13	0	0	0
chr13_p12	0	0	0
chr13_p11	0	0	-0.335478
chr13_q11	0	0	-0.335478
chr13_q12	0	0	-0.335478
chr13_q13	0	0	-0.455557102274835
chr13_q14	0	0	-0.704991843560121
chr13_q21	0	0	-0.82786131422728
chr13_q22	0	0	0
chr13_q31	0	0	0
chr13_q32	0	0	0.219657
chr13_q33	0	0	0.219657
chr13_q34	0	0	0.219657
chr14_p13	0	0	0
chr14_p12	0	0	0
chr14_p11	0	0	0.466302
chr14_q11	0	0	0.507455554111897
chr14_q12	0	0	0.5190476730487
chr14_q13	0	0	0.244938
chr14_q21	0	0	0.244938
chr14_q22	0	0	0.277972621810087
chr14_q23	0	0	0
chr14_q24	0	0	0
chr14_q31	0	0	0
chr14_q32	0.642869615326194	0	0.67072565470571
chr15_p13	0	0	0
chr15_p12	0	0	0
chr15_p11	-0.225477	0	-0.584377
chr15_q11	0.611611656995909	0.811319855376232	0.291500971757204
chr15_q12	0	0	-0.338979
chr15_q13	0.761280081806173	0.656830361117466	0.293353397496555
chr15_q14	0.677925	0	-0.323980852694099
chr15_q15	0.335977	0	-0.262201
chr15_q21	0	0	-0.293006872015044
chr15_q22	0.589644	0	0
chr15_q23	0	0	0
chr15_q24	0	0	0
chr15_q25	1.2611	0	-0.128005795642951
chr15_q26	0	0	-0.345657
chr16_p13	0.614978291291485	0.615798558042541	-0.116957056670533
chr16_p12	1.2302400582015	0.594044717681932	0.947976
chr16_p11	0.62694408120922	0	0.637937828288782
chr16_q11	0.623085	0	-0.706642
chr16_q12	0	0	-0.579677053485739
chr16_q13	0	0	-0.23024796113513
chr16_q21	0	0	0.0318111846929928
chr16_q22	0	0	-0.374857851239073
chr16_q23	0	0	-0.644193586239968
chr16_q24	0	0	-0.648067241074857
chr17_p13	0.38991	0	0.198104942988112
chr17_p12	0	0	0
chr17_p11	0.882105	0	1.29364
chr17_q11	0	0	0
chr17_q12	0.631278569849303	0	0.639511816480772
chr17_q21	0.943741614991622	0	0.97523280412704
chr17_q22	0	0	0
chr17_q23	0	0	0
chr17_q24	0	0	0
chr17_q25	0	0	0
chr18_p11	0.59975	0	0.601893413070901
chr18_q11	0.59975	0	0.938682134467838
chr18_q12	0	0	0.577844038580713
chr18_q21	0	0	0.521961261003661
chr18_q22	0	0	0.772171408121717
chr18_q23	0	0	0.93413
chr19_p13	0.488928	0	0.13003448217946
chr19_p12	0.488928	0	0.625327166580557
chr19_p11	0	0	0
chr19_q11	0	0	0
chr19_q12	0	0	0
chr19_q13	0.291269953429315	1.1079615279957	0.357674560249784
chr20_p13	0	0	0
chr20_p12	0	0	0
chr20_p11	0.896524106407114	0	0.86228
chr20_q11	0.252745	0	0.86228
chr20_q12	0	0	0
chr20_q13	0	0	0
chr21_p13	0	0	0
chr21_p12	-0.99684	-2.11271801951486	-0.705955
chr21_p11	-0.99684	-1.48638917639928	-0.705955
chr21_q11	0	0	0
chr21_q21	0	0	0
chr21_q22	0.714895934350992	0.784034664464802	0.789894818366829
chr22_p13	0	0	0
chr22_p12	0	0	0
chr22_p11	0	0	0
chr22_q11	0.739899323415153	0.671356975256294	0.721200817440302
chr22_q12	0.527869	0.462942	0.451885
chr22_q13	0	0	0
